# Supplementary material for: The circadian clock in the choroid plexus drives rhythms in multiple cellular processes under the control of the suprachiasmatic nucleus
Source: Fluids Barriers CNS. 2024 May 27;21:46. doi: 10.1186/s12987-024-00547-3 (PMC11131265; doi:10.1186/s12987-024-00547-3)
Supplement: Supplementary file 1 — Supplementary Material 1 [file 12987_2024_547_MOESM1_ESM.csv]

gene_id	gene_name	C00_11_S1	C04_60_S2	C08_29_S3	C12_32_S4	C16_61_S5	C20_62_S6	C24_63_S7	C28_13_S8	C32_14_S9	C36_64_S10	C40_65_S11	C44_39_S12	X00_40_S13	X04_25_S14	X08_34_S15	X12_23_S16	X16_5_S17	X20_69_S18	X24_72_S19	X28_24_S20	X32_28_S21	X36_77_S22	X40_44_S23	X44_46_S24	KO_day	KO_night	C00_11_S1_tpm	C04_60_S2_tpm	C08_29_S3_tpm	C12_32_S4_tpm	C16_61_S5_tpm	C20_62_S6_tpm	C24_63_S7_tpm	C28_13_S8_tpm	C32_14_S9_tpm	C36_64_S10_tpm	C40_65_S11_tpm	C44_39_S12_tpm	X00_40_S13_tpm	X04_25_S14_tpm	X08_34_S15_tpm	X12_23_S16_tpm	X16_5_S17_tpm	X20_69_S18_tpm	X24_72_S19_tpm	X28_24_S20_tpm	X32_28_S21_tpm	X36_77_S22_tpm
ENSMUSG00000000001	Gnai3	4059	4025	4508	5020	4663	4205	5017	4886	4549	4885	5087	3853	4111	4713	5388	4634	4832	4629	4661	4598	4235	5089	4431	4626	1429	1228	41.071576	30.30438	37.486342	44.449209	38.331743	43.649068	43.358636	38.922749	39.329299	48.095418	44.912177	31.43371	30.407639	38.995925	41.815358	44.140417	40.115883	40.917434	41.331997	40.481556	36.625477	42.778147
ENSMUSG00000000031	H19	64	162	63	107	77	72	122	194	57	57	85.619	97	116	63.22	109	114	185	180	77	95	111	262	112	121	22	59	1.302994	2.361118	1.220636	1.672243	0.936399	1.105653	1.559799	2.286278	1.03266	1.230244	1.118277	1.969674	1.750313	1.117627	1.426633	2.54955	2.706623	2.814932	1.074892	2.115699	1.720933	5.309147
ENSMUSG00000000056	Narf	1662	1723	1918	2113	1984	1680	1999	1915	1951	2097	1956	1803	1838	1714	2128	1942	1974	1947	1622	1661	1449	2181	2000	1463	660	585	12.323828	9.657584	15.446963	13.685891	15.004106	12.672103	12.818921	11.085346	13.545944	15.002651	12.729354	11.313401	10.030237	11.049062	12.000803	13.539289	14.563382	13.526941	13.39481	11.817185	9.964253	13.40815
ENSMUSG00000000058	Cav2	261	466	348	339.001	404	272	281	472	292	339	311	256	288.001	326	441.001	336	353	281	352.999	321	583.999	254	308	360	173	230	5.009873	5.343412	3.51032	5.453071	6.386652	4.285573	3.834004	6.547433	4.784287	6.662621	3.366141	4.017165	3.291287	4.971149	6.114542	5.775048	4.83848	3.968221	5.044488	4.93691	8.957509	4.041494
ENSMUSG00000000078	Klf6	455	756	689	710	733	487	467	676	515	701	758	499	556	696	720	560	610	662	618	775	1033	596	488	630	242	285	3.488603	5.42253	5.674283	4.763613	5.647586	3.830503	3.471301	5.639307	4.797915	7.145011	6.893472	3.084715	4.402739	4.363639	6.584412	5.151601	5.101852	6.240179	5.510733	6.252691	6.769366	5.41333
ENSMUSG00000000085	Scmh1	675.999	682.999	683.001	830.001	657.001	583	785.999	700.999	577.002	667.999	777	634.999	654	710.999	676	638	610	693.001	710.999	652.999	823	681.998	715	609	235	363.999	19.173366	9.738894	9.709536	11.039839	9.815019	11.528276	11.623152	12.005698	8.54217	11.615474	13.116271	8.073099	8.718129	9.262179	9.464713	11.22658	9.824146	13.610884	9.34122	9.67882	14.042553	9.815442
ENSMUSG00000000088	Cox5a	2852	3197.986	3082.998	3356.998	2902	3047	3792	3490	3249	3399.001	3680.001	3168	3880.999	3141	3977.999	3544	3723	3417.999	2932.999	2928	2687	3427.999	2963.999	3280.999	406	485	219.321589	183.023179	194.917739	225.890546	181.72548	240.290212	249.191035	211.603175	213.847198	254.858328	247.304356	196.578351	218.042508	197.974667	234.987819	256.682582	235.409962	229.979488	197.39596	195.310826	176.436908	218.679081
ENSMUSG00000000093	Tbx2	332	275	419	437	274	243	342	479	315	332	182	239	346	344	427	407	236	224	372	351.007	325	263	386	220	108	148	2.997181	1.847246	3.108535	3.452187	2.009538	2.250442	2.637	3.40438	2.42976	2.916284	1.433594	1.739591	2.283305	2.53941	2.956573	3.458815	1.74805	1.766533	2.943085	2.757123	2.507643	1.972413
ENSMUSG00000000120	Ngfr	1834	1402	2529	3000	1546	1210	1153	1865	3032	2564	1471	1169	1314	1658	2287	1240	1219	1072	1081	1822	1113	1141	1371	1725	692	663	17.489196	9.947999	19.819203	25.033973	11.977077	11.837024	9.390939	14.001581	24.70459	23.790598	12.239488	8.987923	9.159648	12.928689	16.727175	11.131413	9.537649	8.930262	9.034023	15.117667	9.071377	9.039062
ENSMUSG00000000126	Wnt9a	403	432	306	367	388	356	385	337	347	320	427	382	317	324	394	351	338	331	315	282	258	416	407	292	55	68	4.003381	3.193176	2.498102	3.190259	3.131299	3.627927	3.266569	2.6356	2.945299	3.093063	3.701092	3.059564	2.300441	2.631882	3.001954	3.282367	2.754899	2.872426	2.742316	2.437457	2.190443	3.433068
ENSMUSG00000000127	Fer	947	1011	1053.001	1019	1028	942	1241	1250	948	934	1177.999	935.001	893.999	1150.999	1156	1099.999	1110.999	1060	1116	1068	1047	1045	977	1156.001	936	834.001	10.907745	8.825095	10.694329	13.778491	9.554765	13.070666	12.462912	14.630039	11.007683	11.403164	13.170798	8.619121	8.198626	13.678837	10.179304	13.537828	12.425274	12.908516	11.345728	10.602089	13.819312	10.143316
ENSMUSG00000000131	Xpo6	2659	2402	2965	3226.001	2693	2407.001	3007.999	2701	2555	2814	3067.001	2378	2666.998	2790.998	2939	2838.999	2519.999	2525.999	3068	3081.002	3127	2728.001	2809.001	2928	531	780	29.134404	16.820699	34.237387	32.432502	19.770975	26.018387	25.842613	17.004033	18.244199	28.449521	27.200099	15.751743	24.533616	28.713945	24.594145	21.094958	15.894309	26.953272	23.881169	30.450746	31.282276	21.021386
ENSMUSG00000000134	Tfe3	1300	1180.999	1309	1560.001	1370	1310.981	1533	1295.001	1320.001	1402.999	1442.001	1193.001	1271	1288.001	1553.001	1401	1222	1312.001	1306.998	1309.001	1294	1346.999	1377.999	1251	262.999	347.999	14.242012	9.671557	14.242278	14.938975	12.328718	14.881845	14.607066	13.590889	12.167364	14.734655	14.738436	11.087618	10.359622	11.849731	13.83464	14.345541	11.073788	12.658745	12.850477	12.501739	11.893248	12.591112
ENSMUSG00000000142	Axin2	2058	1776.999	1966	2427.006	2209	1859	2055	2032.005	1815	2250	2444	1994	1579	1914.001	2412.999	2052.999	2091	2004	1962.001	1825	1784	2166	1900	1814	689.999	1006.584	18.416355	10.550311	14.437496	18.426641	15.23292	16.212658	13.931545	13.481125	12.720503	17.478246	18.956145	14.465508	10.605437	14.435327	15.490554	17.521311	14.038084	15.60338	15.230308	13.775806	12.004191	14.966792
ENSMUSG00000000148	Brat1	388	427	479.001	547	432.999	405	520	473.999	441	540	548	371	506	423.001	584	412	449.999	409.001	478.001	463.999	455.999	501.999	389	467	119	160	3.789724	3.073267	3.830977	4.790532	3.403177	4.015384	4.349382	3.571036	3.666689	5.128295	4.757421	2.871178	3.59476	3.432819	4.453756	3.74724	3.66579	3.531703	4.078265	3.964612	3.878732	3.989189
ENSMUSG00000000149	Gna12	3259	3378	3355	3611	3587	3502	4039	3607	3471	3624	3995	3614	3254	3368	4347	3670	3392	3488	3252	3278	3136	3555	3369	3373	751	974	33.46826	24.195981	29.037503	32.797031	28.052307	34.583519	33.208513	28.1725	28.549528	33.944654	36.647195	28.04974	22.897962	27.851632	34.4599	34.693208	27.680047	29.332004	27.434805	28.80859	26.901373	28.429759
ENSMUSG00000000154	Slc22a18	344.999	298	336	400	402	312	454	348.999	410	359	380	292	671.999	341.999	466	336	403.001	303	357	351	237	438.001	355.001	325	43	52	8.285288	5.315593	6.809816	8.370303	8.180061	7.771602	9.234984	6.664457	8.606251	8.510865	7.914191	5.72501	12.037981	6.686744	8.924301	7.787323	8.391982	6.436556	7.642459	7.599315	4.971487	9.251505
ENSMUSG00000000159	Igsf5	742.625	763.408	808.576	774.634	912.945	744.001	939.781	844.286	799.882	794.019	839.248	598.949	701.924	752.877	851.295	748.566	741.966	748.817	874.131	768.542	590.799	825.193	779.56	865.367	251.453	189.283	18.520991	17.520758	14.495897	15.43096	17.990286	19.397744	19.975782	18.799526	17.174817	15.723417	21.429577	11.515316	12.323133	16.384456	13.693035	20.406903	16.816247	14.549332	19.185602	18.929445	13.49351	17.887857
ENSMUSG00000000167	Pih1d2	563.001	613	859	817	547	582.001	700	750	746	725.001	773.999	504	750.001	631	864	693.001	666	679.999	638.002	679	557.001	735.999	534.999	624.999	232.999	148	19.067307	17.450803	27.061829	26.657855	15.360302	20.748787	20.410003	21.785978	22.254326	25.062825	23.270021	14.28528	18.585544	17.852111	23.18115	22.999454	20.017132	20.776546	20.775833	21.331452	16.551607	21.174283
ENSMUSG00000000168	Dlat	2929.999	3273.56	3183.999	3291.001	3232.999	3039	3988	3604	3189	3228	3713	3153	3323	3296	3848	3495	3670	3489	3279	3242	3171	3792	3190	3413.999	830	1009.999	49.542955	45.633582	48.7717	53.905983	49.465903	59.87889	61.274558	52.978116	49.827008	61.487509	66.29065	48.610316	44.960268	50.750971	57.211377	64.32581	58.239723	59.355015	55.541077	57.330303	48.370421	62.472609
ENSMUSG00000000171	Sdhd	3847	4494	4410.63	4685	4173	4209	5236	4725	4436	4653	4819	4212	4966	4195	5615	4527	5362	4654	3916	3860	3323	4612	4086	4496	1001	741	119.517215	103.88637	112.609678	127.366695	105.324038	134.144808	138.936744	115.568058	117.754568	140.655964	130.630701	105.504495	112.778912	106.571164	133.796255	132.396608	136.679127	126.308782	106.619325	104.342555	88.236074	119.032287
ENSMUSG00000000184	Ccnd2	18736.999	16397.999	13609	14592.001	14479	15464	19706	19765.996	17220.64	13774.999	15362	11389.999	13000	16468	16731	15651	20679.999	13386.999	12548.982	14992	11712.999	12706	15007.001	16807	2084.999	1869.481	139.047251	71.012041	56.810136	67.496604	59.534709	80.442296	85.058384	190.226056	91.973674	69.759433	67.773985	46.853621	70.545464	68.702704	97.856477	75.710895	85.608346	59.085781	56.304416	66.186154	51.083286	59.193625
ENSMUSG00000000194	Gpr107	2234	2172.132	2232.999	2517.001	2467	2109.999	2657.999	2352.999	2208.001	2323.999	2418.016	1837	2066	2335.999	2568	2216	2206	2165.999	2255.018	2240.999	2263.999	2481.013	2258	2165.237	410.999	495	25.327092	20.534719	22.454041	25.762634	19.206523	22.711115	24.826698	22.221628	25.243622	24.036095	23.8621	16.210623	15.394085	22.832398	20.751739	25.899425	25.372157	23.578592	20.87033	22.459856	32.405517	19.594028
ENSMUSG00000000202	Btbd17	63.001	131	63	53	44	44	90	60	57.001	37	79	45	65.001	45	76	66	56	63	59	57	105	56	55	40	35	36	3.078442	3.246626	1.137809	1.66143	1.071997	1.646908	1.899689	1.181633	1.562546	1.437127	2.07852	1.176675	1.723718	0.736881	1.781425	1.233036	1.158254	1.280491	1.259725	1.914454	2.875476	0.966501
ENSMUSG00000000215	Ins2	185	234	210.999	262.001	213.001	189	265.001	267	228.001	232	216	175	189	223	248	187	266	193	140.001	201	113	212	186.999	247.001	64	58	22.102635	18.713486	19.084523	24.726119	19.867293	19.626118	25.136621	22.589817	20.716804	26.993067	20.521152	14.914644	14.922775	18.939767	20.905748	19.440915	24.179824	18.331311	13.680293	20.772197	12.721675	18.975864
ENSMUSG00000000253	Gmpr	548	651.999	764.001	830.001	577.001	515	758	706.001	830.001	757	755	568	633.999	684.999	1004	717.001	685	640	682	548	636	757.999	592	700	142.999	132	14.616623	12.419334	16.201296	18.949662	13.246557	14.422682	17.16066	15.369029	18.90608	20.932024	16.824295	12.539405	12.16472	17.111064	21.677615	17.830983	16.026694	16.337797	17.075042	13.459418	15.502304	16.208513
ENSMUSG00000000266	Mid2	762	849	1050.001	1032.001	1100	749.999	1054	1114.001	856.999	944	1098	932	902	1090.999	1019.001	973	965	981	992	1194	1610	969.001	956	1099	408	381.002	4.504255	3.698509	4.581532	5.442206	4.934691	4.293062	5.592577	5.106691	4.583523	5.139124	5.338999	3.976492	3.525147	5.525668	5.257242	5.897217	4.396241	5.000904	4.793523	5.534565	7.707671	4.307976
ENSMUSG00000000275	Trim25	1708	1930	1924	1912	1977	1678	1976.332	2216	1757	1906	1850	1415.995	1819	1775	2222	1904	1833	1790.991	2056	1990	1705	1867	1732	1818	505.815	503.575	9.748188	8.196163	9.024184	9.549089	9.298159	9.824595	9.685808	9.957115	8.568124	10.634115	9.212719	6.515866	7.588949	8.330924	9.775538	10.229657	8.583523	9.090244	10.363725	9.882231	8.491233	8.893005
ENSMUSG00000000276	Dgke	1442	1429	1385.001	1191.835	1357	1030	1341.001	1505.999	1254.784	1069	1368	1066	1077.001	1391	1286.999	1286.001	1172	1233.001	1321	1420.001	1925	1265	1209.999	1441	516.437	612.634	7.583956	5.325208	5.561319	5.355608	5.624873	5.492207	5.647975	6.059743	5.516599	5.395769	6.134456	4.047911	3.769471	5.695007	5.23234	6.132264	4.739231	5.463221	5.7417	5.825791	7.801844	5.067572
ENSMUSG00000000278	Scpep1	2171	2122	2009	2171	2009	1924	2336	2106	2017	2072	2267	1812	1770	2088	2430	2082	2096	2082	1862	2041	1811	2324	2026	2029	384	432	35.823681	26.053915	27.24314	31.347883	26.931539	32.568827	32.922471	27.358764	28.437685	33.267254	32.639385	24.106985	21.349935	28.173471	30.754069	32.340684	28.37715	30.011659	26.926198	29.303485	25.540912	31.857648
ENSMUSG00000000282	Mnt	1035	1189	1229	1599	1204	1178	1477	1225	1399	1551	1576	1113	1168	1313	1656	1307	1241	1250	1261	1369	1387.156	1455	1222	1428	359	630	8.181923	6.602301	7.092613	10.09877	7.127389	8.973236	8.858848	6.772537	8.394275	12.428197	9.656591	6.30169	5.995747	8.403328	8.919362	10.521337	7.150336	8.564258	7.760463	8.364825	8.806612	8.488242
ENSMUSG00000000290	Itgb2	77	135	99	93	175	110	79	113	101	85	90	88	186	263	119	95	116	159	82	139	121	141	127	218	62	59	0.862778	1.125536	2.017327	0.996194	2.365006	1.264409	0.812695	0.996815	0.966958	0.926711	1.770969	0.858681	1.523471	4.498756	1.022684	1.002052	1.066433	1.853677	2.563262	1.355155	3.111207	1.312486
ENSMUSG00000000295	Hddc2	372	452	447.999	558	388.001	348.999	471	449	461	475	443.999	375	471	396	605	398	511	392	418	404	368	475.999	387	504	269	196	18.15986	16.637934	18.272355	23.678773	15.42824	17.71516	19.505377	17.82575	19.8052	22.723358	18.567019	14.886298	16.731402	15.643015	22.528971	18.5683	20.586386	16.513931	17.577364	16.199777	14.864051	19.98631
ENSMUSG00000000296	Tpd52l1	2615	2702.001	2650	2869	2489.999	2643	3077	3067	2699	2771.001	3291.999	3067	2669.998	2712.001	3322	2795	3254	2917	2361.999	2805.999	1918.001	2639.001	2581	2911	1567	1232	88.736091	68.194492	74.996328	86.206409	69.641909	92.954008	89.467088	83.141729	78.693115	92.035219	98.35774	85.930073	67.235287	77.23619	87.066997	89.810181	90.069442	87.602924	71.077382	83.874191	55.974	76.041058
ENSMUSG00000000301	Pemt	70	66	63	52.999	209	49	70	46	50	55	69.001	62	1231	44	60	39	69	56	49	37	43.001	65	37	62	7	11	3.000584	2.832098	4.618128	3.282806	7.225179	5.261721	3.465537	1.984748	2.727235	2.293967	3.587056	2.102353	54.770794	2.107819	2.608062	4.215121	3.293912	2.598549	1.819361	1.571765	2.108768	3.71979
ENSMUSG00000000303	Cdh1	240	872	284	408	451	240	290	402	282	342	415	302	346	263	573	358	415	407	300	314	295	620	263	232	61	292	1.749896	4.730801	1.701712	2.60315	2.671458	1.795142	1.80596	2.307569	1.756823	2.426297	2.640153	1.775343	1.844124	1.568037	3.204362	2.457209	2.482654	2.592354	1.916934	1.992033	1.83836	3.755432
ENSMUSG00000000308	Ckmt1	261	482	349.001	315.001	375	326	452	278	223	361.999	326	452.999	274.001	258	384	334	219.999	336	329	266	1134	355.999	339	301.001	289	337	5.93109	8.667592	6.712135	6.275195	7.078537	7.748033	12.86695	7.246934	4.561618	11.333552	6.67744	11.202509	4.95839	5.44325	9.920379	7.198147	4.207147	6.894008	6.75934	5.528457	22.754569	8.82437
ENSMUSG00000000326	Comt	2334.194	2274.749	2139.043	2247	2771.001	2318	2722.721	2443	2335.001	2491.765	2510.999	2429.999	4200.759	2132	2678.001	2297	2496	2453	2060.445	1952.755	1955.991	2309.542	2202.748	2193.001	547	474.751	45.746745	33.615172	33.81736	37.808837	43.308601	47.475513	47.05012	37.021589	39.865008	48.196962	43.320186	37.967829	56.571617	33.912894	40.357923	43.321677	41.074175	41.610231	35.174401	32.718274	32.205967	37.05431
ENSMUSG00000000339	Rtca	984	1213	1157	1296	1054.001	1027.999	1341	1216	1154	1312	1284.999	1074.001	1168	1114	1384.999	1136	1251	1178	997.001	1196	1010	1277	1078.999	1231	391	315	24.635298	22.53186	25.081664	28.097766	22.393658	27.037307	30.481194	24.623518	25.55762	30.524524	30.901355	25.292256	21.890598	24.411062	27.277682	28.356514	26.739257	24.727606	20.721493	25.639292	23.5054	26.732723
ENSMUSG00000000340	Dbt	2813	2881	3007	3340	3415	2959	3655	3435	2794	3261	3521	2907	3071	3181.001	3541	3164	3233	3025	3100	3054	2569	3414	2941	3124	959	872	32.565194	25.147918	26.178068	34.921973	27.713835	31.82849	40.239301	30.246725	32.618628	31.695871	35.74654	24.98083	22.42476	33.658534	33.074602	38.195752	35.711808	31.712571	31.276342	27.350007	22.476082	28.331254
ENSMUSG00000000346	Dazap2	4583.99	5697.975	5795.992	6429.997	5312.994	4978	6665.985	6231.993	5922.984	5998.986	6215.979	4937.976	5922.998	5500.962	7283.973	6065.989	6045.986	5795.973	5232.985	5675.98	5115.997	6151.994	5177.997	6127.978	711	879.896	75.011441	70.320868	78.050705	92.455262	70.549678	84.843762	95.245043	81.906754	85.206767	96.945999	90.020487	65.542689	71.578471	75.169029	91.981843	94.23808	81.696189	84.201166	75.56837	80.889896	72.474176	84.107725
ENSMUSG00000000355	Mcts1	772	820	810	974.001	857	845	963	812	814	809	1061	870	898	851.999	959	834	819.999	914	898	951	897	839	793	967.999	201	194	58.079351	44.889629	50.349293	69.374562	51.795389	69.769233	65.12082	47.312699	51.034446	59.165056	70.792513	54.768774	53.804157	51.313083	53.708465	55.786924	49.140329	59.245875	63.225882	66.236442	57.20055	55.545581
ENSMUSG00000000359	Rem1	140	171	194	187	138	138.001	136	191	116	155	121	115	132	169.999	194	167	166	97	195	182.999	182	123	190.999	118	54	55	3.041742	4.875336	4.934364	3.609048	2.465969	7.092723	2.631327	3.313421	4.611198	3.299858	2.324553	2.024799	2.10034	6.003401	3.252589	3.418449	4.203132	1.883789	3.685995	4.685424	5.791831	3.88391
ENSMUSG00000000374	Trappc10	3437	3461.999	3688.999	3546.999	3379	3109	4053	3938	3454.999	3576.001	3875	2963	2986.999	3637.001	4039.001	3563.001	3409	3662	3779.999	3667	3877.001	3812	3554	3521	956.001	1124.001	22.420139	16.717217	20.113474	20.226423	17.588424	22.881141	23.098725	19.984457	19.355069	22.353849	22.018711	15.567105	14.463344	19.80594	21.345715	21.585375	18.075138	21.589773	21.760481	21.076415	23.103038	20.730197
ENSMUSG00000000378	Ccm2	1605.999	1609.999	1445	1704	1667	2006.999	2224	1840	1596.001	1651	2152	2091	1687.001	1671	1992	1750	1870	1871	1662	1717.999	1454.001	1694.999	1848	1912.001	466	509.001	30.604501	24.204925	24.316066	30.477868	25.690671	41.330206	36.381413	30.278241	27.294566	35.235696	41.211962	32.1692	23.456148	27.802225	28.991056	32.287316	33.631512	33.038152	30.029362	29.847627	26.93508	30.13815
ENSMUSG00000000384	Tbrg4	746	716	754.999	815.999	726	682.999	871	769.998	827.999	731	869	705	764.999	722	885	830	817	721	684	747.001	665	759	682.001	739.998	129	176	13.640583	9.219614	11.017663	15.281345	12.245058	11.958054	13.268817	9.657017	11.505569	12.590029	15.095612	10.568451	10.476344	9.631273	11.832202	13.218748	10.925846	10.838838	11.023487	13.48298	11.005096	12.130758
ENSMUSG00000000392	Fap	2881.001	2863	3543.999	3718.001	3370	3388.999	3745.001	3077	3128	3558.999	3939	2825	2909.001	3223	3818	3149	3325	3216.999	3240.001	3329	2653	3711.001	2956.001	3210.001	843.999	803.999	42.441583	30.47961	44.833216	48.326133	39.809958	51.611005	47.818479	37.042389	39.073757	51.836857	50.786473	37.943794	31.547535	38.726851	44.565333	43.662458	40.059429	40.506087	41.414045	43.633256	33.809774	47.471689
ENSMUSG00000000399	Ndufa9	2846	3167	3272	3771	3370	3148.789	3946	3594	3300	3856	4013	2849	3635	3311	4274	3504	3627	3376	3245	3007	2811	3751	3088	3524	653	628	83.925107	68.775035	79.173804	97.091296	80.293333	94.386208	98.821839	82.289669	82.785471	109.122024	102.304967	66.845452	77.407491	79.829717	96.15686	96.621786	87.799994	85.737836	82.628583	76.303647	70.166453	91.640973
ENSMUSG00000000416	Cttnbp2	362	464.999	258.999	339.001	356	288	305.001	378	270.001	325	395.001	344.001	255	408.001	275	331.001	309	282	278.001	481	746	272.999	292	451	309	282	2.522164	2.460758	1.422385	2.08985	2.077656	2.080286	1.856662	1.861372	1.714974	2.427273	2.231925	1.912744	1.415559	2.415556	1.384751	2.392316	1.714569	1.545964	1.878283	2.882755	4.755784	1.467882
ENSMUSG00000000420	Galnt1	3320	3511	3548	3552.001	3672.999	3176.001	3702.001	3726	3522	3639	3641	2920	2908	3478	3972	3485	3552.999	3252	3400.001	3418.001	3327.001	3722	3210.999	3349	1214	1239	43.884236	29.3288	36.074065	31.416279	34.801795	38.08197	36.636857	35.276775	34.254935	38.221722	38.154662	28.245486	22.842562	28.547192	36.029885	39.972586	32.192156	32.904326	37.957284	36.614267	31.388415	36.181281
ENSMUSG00000000439	Mkrn2	752	901	816	905	862	823	929	972	900	892	1015	792.001	826	868	1132	832	853	883	825	789	944	878	761	857.001	226	310	5.573472	4.384797	4.410607	4.602979	3.749536	6.670017	5.616262	6.155407	5.589941	4.569237	5.537195	3.937954	3.279057	4.001142	5.604204	6.232015	4.136708	5.428986	3.90469	5.273218	4.609678	4.843066
ENSMUSG00000000440	Pparg	62	135	101.001	89.999	102	70	89.001	113	97	100	121	104	108	99	114	96	89	101	109	76.999	69	100	95.001	95.999	33	74	1.502331	2.246712	1.88599	2.644454	1.346936	1.578181	1.524338	2.286791	1.567068	1.86353	2.872699	2.519516	2.219173	2.970206	1.545556	2.239072	1.309889	1.541153	2.405125	2.185415	1.093059	1.582831
ENSMUSG00000000441	Raf1	3492	3377	3488	3908.999	3607.998	3351	4217.999	3742	3279.999	3643.997	4122.999	3720.999	3621.001	3589.001	4052	3698.001	3866.001	3734.001	3632	3693	3179	3890	3615	3862	926.001	1140.999	53.592507	37.651972	45.407016	54.224731	44.716201	50.032676	54.198821	41.293318	42.527873	58.078985	53.673826	47.093744	47.591017	43.990282	45.11526	47.809682	47.524171	52.108129	46.174388	49.941163	44.634652	47.981598
ENSMUSG00000000486	Septin1	89	102	113	104.035	142.997	126	121	128	114.001	98	112	151	113	90	155	136	98	101.999	91	94	100.001	85	112.153	123	32	62	7.021942	6.662344	6.922434	5.929378	8.420389	9.158057	7.041515	7.351633	7.525198	6.374837	6.897942	9.567432	5.739574	4.304812	8.720243	9.948972	5.772804	7.014356	5.509939	5.954116	6.774289	4.291831
ENSMUSG00000000489	Pdgfb	1738	1719.001	1850	1878	1581	1318	1606	1990.999	1645	1707	1297	1246	1286	1497	1829.001	1648.999	1588.001	1411	1615	1460	1211	1840	1508.001	1111	177.001	332.925	20.114639	15.237647	18.784053	19.510357	15.584686	17.221316	18.766758	19.012087	16.232764	20.514162	13.142747	11.57274	11.123066	15.878276	18.152611	18.191939	15.856717	16.378013	16.768882	15.832305	12.682521	18.861541
ENSMUSG00000000530	Acvrl1	529.001	659.999	831.999	989.999	869.001	531	538	848	570	800	505	525	640	803	880	719.001	607	466	732.001	919.001	784	565	759.001	679	181	327	6.31003	6.504675	7.392008	10.54805	8.304639	6.251894	4.964093	6.931209	5.633842	9.284792	5.296598	4.971107	5.370024	7.461802	7.84658	7.698899	5.937625	5.190291	7.2314	9.521255	8.905951	5.092368
ENSMUSG00000000531	Tamalin	58	196	112	114	101	61	60	104	88	88	71	73	102	89	96	106	85	66	109	110.997	107	69	67	99	68.071	111	0.991411	2.492868	1.573297	1.705174	1.402549	1.069652	0.875964	1.399545	1.285247	1.46361	1.058923	1.006058	1.274498	1.243986	1.258587	1.70565	1.192098	0.985528	1.632817	1.650838	1.56321	0.979811
ENSMUSG00000000532	Acvr1b	2136	2276	2300	2813	2447.751	1950	2234	2227	2342	2482	2523	1800	1770	2261	2691	2126	2091	2205	2101	2125	2432	2580	1988	1964	412	544	15.618914	12.383376	13.821152	17.99937	14.540779	14.627525	13.952176	12.820282	14.632361	17.659084	16.097072	10.611979	9.460972	13.519157	15.092083	14.634265	12.545001	14.085007	13.463581	13.519928	15.199199	15.672435
ENSMUSG00000000538	Tom1l2	5004	5906.999	5811	6252	5531.001	4908	6581	5989	5655.999	6190.999	6385.998	5075.998	5204	5639	6957.001	5952.001	5527	5354.001	5389	5523	6614.001	6460.001	5298.002	6196	1567	1834	35.7431	29.953052	33.301171	39.985628	31.623621	34.028085	38.029701	32.667274	33.277627	41.805556	39.047167	28.562907	26.414491	33.247533	35.871759	38.728276	30.179303	32.171704	33.702889	33.347791	44.023363	36.414219
ENSMUSG00000000552	Zfp385a	2153	2106.999	1544	1674	1647	2190	2791.001	2138	1625	1517	1862	1889	1962	1782.999	1789	2247	2079.999	1990	1626	1798.999	1569	2159	2013	1941	484	766	31.545678	22.950886	18.509661	21.43605	19.64115	32.833495	34.791486	24.559395	20.343683	21.632617	23.82359	22.311953	21.041576	21.281838	20.242266	30.992415	25.035451	25.508929	20.709832	22.860993	19.678408	26.347673
ENSMUSG00000000555	Itga5	1026	583	719	806.001	897	948.001	1057	771	599	717	1028	1028.999	879	859	809	857	778	791	816	859	766	852	1044	782	206	227.16	9.527123	3.552609	4.842733	7.223437	5.995026	7.676819	7.700481	5.013451	4.272744	5.613495	7.353333	6.589467	6.466555	6.088237	5.512517	6.204203	5.077458	5.686483	6.354511	6.051415	5.901024	6.733237
ENSMUSG00000000561	Wdr77	1664.702	1839.462	1897.779	1965.483	1743.101	1480.656	2131.419	2016.983	1885.749	1905.123	1874.701	1451.203	1830.012	1954.704	2013.099	1678.641	1892.436	1558.219	1925.705	1793.278	1919.362	1935.141	1745.536	1731.898	347.359	336.649	16.77916	15.34496	18.197056	20.953918	16.749866	17.661199	20.234311	16.938693	18.566988	22.368942	19.357052	13.122167	14.460585	17.094516	17.988818	17.010967	18.436197	15.978519	18.273219	18.289122	15.000057	18.518417
ENSMUSG00000000563	Atp5pb	9449.799	10404.993	11035.628	12429.77	11119.059	10352.865	12835.298	11920.623	11358.36	11985.286	12979.281	10782.178	12031.378	11334.701	13956.565	11875.295	13187.107	11507.356	10699.752	10822.977	9271.33	12195.004	10499.25	11487.537	3212.286	2425.723	255.315318	209.025372	246.025034	290.135028	242.992373	283.218931	297.995771	251.994255	262.104049	314.949471	302.80872	234.913633	238.524244	250.616653	285.853037	302.005677	290.788503	268.516599	254.660949	254.398361	213.752886	275.121874
ENSMUSG00000000567	Sox9	5640	4664	5534	7096	6085	5478	6534	5809	5946	6492.756	7113	5222	4973	5659	7112	6235	5613	5408	5510	5512	4901	6690.002	5583.999	5581	3355	4405	44.245119	27.224633	35.677322	48.712214	38.780882	44.085417	43.779882	35.876937	39.855578	49.560098	48.687685	33.029154	28.517906	36.301571	42.792132	46.044823	36.128374	37.061401	37.881121	37.623687	32.860829	43.599322
ENSMUSG00000000568	Hnrnpd	3226.001	3958.791	4470.001	4687.001	3398.845	2948.001	3495	4438.001	4188.001	4110.001	3879	2658.999	3525.678	4041.872	4827	3653.001	3263.868	3427	3829.001	3821.999	4887	4087.001	3260.001	3757.955	1526.882	1860.684	86.960549	70.876599	93.978694	118.140156	70.578338	78.363917	87.226685	100.581256	98.542183	110.398454	93.691401	58.011828	75.618802	85.322019	109.291659	94.654038	70.031607	83.675078	87.422733	92.533283	116.349386	96.923919
ENSMUSG00000000579	Dynlt1c	150.759	141.205	110.809	214.443	167.536	139.678	193.723	128.375	89.854	182.726	194.077	220.041	173.545	186.4	146.846	140.195	140.845	202.741	269.905	222.253	322.905	171.539	167.463	136.399	29.199	63.766	4.099835	3.755334	2.756727	7.809984	4.110819	5.365964	4.847398	2.375414	3.209084	5.992472	5.710024	3.98169	5.378951	5.159137	2.84679	4.659259	2.520115	5.640021	6.844331	5.518803	9.785703	3.026662
ENSMUSG00000000581	C1d	618	725.001	647	711	651.999	670	757	758	710	759.001	787.001	662.999	813	656	849.001	773	810	645.001	702	671	804.999	679	673	704.999	325.999	215.001	30.774522	24.964077	24.458161	26.715477	22.864237	32.602994	31.109062	26.007207	23.34134	33.770309	29.859006	23.9558	24.391142	23.642443	31.472257	32.000074	30.850598	27.156407	27.573879	27.597961	31.07448	23.842431
ENSMUSG00000000594	Gm2a	10332	10026	11379	11880	11599	10218	13062	11385	11963	12186	12513	9226	10192	10147	13409	10949.821	10981	10522	9758	9859	8450	12756	10271	10758	1565	1852	81.220541	58.644381	73.511015	81.721425	74.075206	82.401296	87.700155	70.459935	80.352526	93.209349	85.826812	58.474868	58.567111	65.225679	80.846978	81.030138	70.825638	72.256791	67.224451	67.434203	56.77351	83.303489
ENSMUSG00000000600	Krit1	1475.999	1249.999	1423.999	1512	1502.001	1357.999	1512	1433.588	1043	1271	1549	1474.999	1349.999	1405.999	1376	1399	1302	1502	1675.999	1702	1979.002	1261	1479.001	1489.999	762.001	839.001	16.087826	11.635263	12.304969	15.523322	13.510154	15.361496	15.286605	12.602039	9.580039	13.281739	14.867228	13.466498	10.268092	12.930498	11.833761	14.920081	14.528634	15.802911	18.784912	16.442786	18.141134	11.835245
ENSMUSG00000000605	Clcn4	6031	5865	5892	5950	6070	5871	6861.001	5886.999	5670.001	5552	6429	5368.001	5052	5697.001	6325	5783	5929.001	5915	5492.999	5363.999	6271.999	6370	5666.999	5357.001	1226.999	1378.001	45.274411	32.945322	35.342982	38.277144	36.176399	44.220963	42.606829	33.902222	35.417522	40.127113	40.949507	31.231885	27.207802	34.435527	35.906898	40.440543	35.265286	38.631445	35.191815	34.666711	39.590136	38.169457
ENSMUSG00000000631	Myo18a	6491.999	6682.998	6838	6800	7417.001	6030.001	7251	7045.001	6422	6531	7437	5509.999	6247.999	7258	7568.999	6628	6973.001	6908.999	7228	6880.001	6479.999	7863.999	6694.001	7061.002	3459	4441.001	94.137656	41.960117	49.980567	70.265059	70.954877	76.553197	93.571075	48.37509	47.559216	68.616526	71.97069	44.250119	54.245223	71.619523	62.329639	34.909652	75.543526	47.616763	67.462707	45.968445	71.942328	64.233224
ENSMUSG00000000673	Haao	106	191.999	168	232	440.001	139.999	176	169	232	253	247	140	2236	212	267	152	207.001	161	166	160.999	90	161	164	241	38	60	4.168517	5.901855	6.013838	8.467619	13.731899	6.357918	6.032991	5.748567	8.242072	10.258144	8.977105	4.894667	69.868052	6.879686	8.76638	5.88787	6.584635	5.822718	5.64784	6.547277	3.717267	5.78483
ENSMUSG00000000682	Cd52	33	96	82	76	83	77	56	67	61	76	68	52	69	113	71	68	107	130	62	72	63	121	72	120	19	14	3.809669	8.246351	7.779542	7.677591	7.784349	9.119074	5.521672	6.089419	6.017016	8.540481	6.849554	4.840063	5.822847	10.67017	6.289393	7.389931	10.135011	13.11039	6.272635	7.232222	6.21615	11.604486
ENSMUSG00000000693	Loxl3	1342	1102.999	1291	1431	1318	1267.999	1456.001	1363	1256.999	1340	1466.999	1065.001	1240	1269.999	1513	1345	1030	1113	1411	1280	1096	1368	1268.999	989	351	404.17	17.606412	11.522123	14.005633	19.576888	15.697418	17.609708	17.985729	15.185395	12.590257	16.320625	15.582178	10.248039	11.892136	14.417646	13.209428	19.716789	9.332079	16.300261	19.598705	16.377483	12.815744	14.696108
ENSMUSG00000000708	Kat2b	5821.589	6017.841	6590.947	6478.451	6077.823	5504.586	7060.281	7009.486	6078.671	6237.85	7003.515	5514.758	5936.778	7054.829	7541.844	6490.55	6695.842	7057.302	6704.445	6905.558	5475.944	6759.615	6249.634	7074.472	2394	2204.987	68.988858	51.56895	63.354059	66.424972	68.873799	65.414672	68.652744	70.015448	49.527987	66.301098	70.472592	53.200825	48.58952	60.117106	61.93458	72.343058	58.860113	75.779397	74.828708	74.460863	66.665391	67.87548
ENSMUSG00000000711	Rab5b	5482.348	6159.732	6071.831	6802.733	6031.584	6112.478	7534.388	6765.052	5805	6201.811	7491.742	6358.318	6051.695	6145.797	7555.676	6445.121	6540.007	6502.803	5949.456	6144.528	6413.091	6574.31	6007.384	6583.216	1157.323	1143.941	57.49391	47.911853	52.339211	62.404022	51.192396	65.560937	67.231331	55.54851	51.864173	63.03412	68.488839	53.593883	46.424948	52.582905	60.571304	63.417755	55.981116	59.450666	54.761379	56.187828	57.61519	57.176031
ENSMUSG00000000732	Icosl	106	158.999	155	222	163	147.532	140	139	125	205	167	104	121	174	193.999	159	94.999	155	161	133.001	326	177	127.001	164	95	89	1.272621	1.52575	1.702284	2.497243	1.642069	1.977471	1.461221	1.408459	1.304675	2.43477	1.833416	1.009595	1.148509	1.76199	1.884984	1.801125	0.960281	1.747785	1.824969	1.509554	3.547627	1.865394
ENSMUSG00000000738	Spg7	4031	3940	3923.998	4141.001	4076	3671.999	4605	4435.999	4386.001	4072	4577.001	3450	3713.999	3892	4658.002	3917.999	4170	3856.001	3678.999	3758.999	3103	4837	3929	4020.998	1136	1439.999	81.228451	49.521114	62.09802	75.441797	61.221935	68.812785	73.807841	66.390755	72.076569	72.900477	79.67209	56.152139	49.689604	53.764073	69.178589	70.123408	60.881525	65.473035	61.535361	68.169139	53.123033	78.74968
ENSMUSG00000000739	Sult5a1	81	89.001	77	146.999	107.001	108.999	102	130	90	117	96.999	118.001	183	96.001	173.001	117.001	132	98.999	101	106	89	80	123.001	104	9	12	3.433492	3.48874	3.286288	7.277056	4.496438	5.536702	4.399907	4.552332	3.336692	6.018667	4.366504	4.667052	7.104117	3.723252	6.264134	6.005626	4.907154	4.572224	4.379472	5.442819	4.172874	3.063949
ENSMUSG00000000740	Rpl13	4745.654	6349.271	5154.234	5509.486	5889.807	5638.797	6582.606	6260.694	5253.156	5657.378	6280.326	5934.664	6247.625	5410.164	7075.068	5749.303	6389.259	5447.376	4982.308	5244.302	4797.758	5248.507	5266.576	5774.644	1670.222	1809.498	273.370426	270.872757	242.102503	275.931756	273.44936	331.137059	322.631752	284.113209	257.646242	317.049041	312.811397	275.981997	262.871874	253.911728	311.239454	310.03265	301.196989	273.084145	249.541128	261.505643	236.26488	250.180977
ENSMUSG00000000743	Chmp1a	1445	1671	1519.612	1714.999	1622	1615.874	1945.38	1822	1593	1725.421	1816.864	1594.001	1718.888	1586	1995.613	1599.849	1701	1512.001	1473	1518.001	1597	1533	1496.885	1672	242	275	41.014866	41.324875	82.86697	50.794772	64.265186	68.104344	86.092541	51.133533	93.127822	130.941323	70.577343	66.414464	68.118121	33.011964	25.599615	94.062615	48.6299	99.578391	63.114569	54.719683	25.039759	22.326337
ENSMUSG00000000751	Rpa1	3989.999	4220	5259.001	6177.999	4847	3908	5046.999	5226	5350	6031	5073	3710	4400	5020.001	6424	4765	4883	3790	4710.999	4442	3697	5555	4524	4958.001	1175	1359	49.158581	39.523769	55.635768	67.289091	51.445839	51.429151	53.209422	52.579917	57.930122	75.76724	58.436302	37.117011	41.4526	51.972437	63.066518	57.42593	51.68027	43.289142	51.979521	48.096577	40.082025	58.917102
ENSMUSG00000000753	Serpinf1	448	937.999	524.999	710	961.999	479	579.001	642.999	440	721.001	665.999	473.001	3266	453	836	553.999	560	625	635.001	574.999	583.001	564.999	577.999	436.001	81	204.948	27.887573	40.17419	20.889747	29.927225	33.087984	20.590185	24.911928	26.262508	18.613115	36.556023	33.734514	20.769121	97.356815	21.732524	35.46495	21.650651	24.302191	26.07737	27.71508	21.622248	27.605901	24.25126
ENSMUSG00000000759	Tubgcp3	1851	1695	2087	1959.001	1692	1620.999	2069.999	1855	1745	1872	1964	1637	1972	2013.001	2031	1668	1564.001	1853.999	2036.999	2111	2300	1728.999	1639	2018	655.001	697.011	19.740039	13.675235	16.923814	17.57791	12.915475	15.686969	17.986936	13.365377	13.996342	19.879626	18.424931	14.175569	15.400872	15.16865	15.28307	14.829218	11.982865	15.228026	17.201742	17.656907	19.37734	14.083868
ENSMUSG00000000776	Polr3d	409.001	367	385	419	377	373	449	390	339.001	375	355	390	371.999	365	445.001	403.999	337	321	401	353	424	436	428.001	312	202	292	9.005419	5.147457	5.835518	9.124914	6.218846	6.932131	9.051181	6.813113	7.849815	6.825596	8.6383	5.920817	5.165964	5.365097	5.945523	7.804955	6.277815	6.475568	6.548827	5.581842	7.191858	8.804134
ENSMUSG00000000782	Tcf7	81	138	139	145	138	76	131	144	149	113	69	75	124.998	116	149	132	88	93	124	123	126	135.174	117	166	40	74.553	1.125642	1.518065	1.681221	1.843996	1.578833	1.127793	1.646897	1.62955	1.837202	1.599146	0.865783	0.861241	1.291787	1.349031	1.648504	1.790708	1.035957	1.138775	1.54042	1.528248	1.530646	1.606652
ENSMUSG00000000787	Ddx3x	17551	14694.999	16951	17213.999	18280	15248	18395.999	18379.999	15286.999	15675	17403.999	15354.956	14509.999	18280	17362.151	17121.001	16837.015	18871	18558.009	17384	17792	18372.85	17812.999	17105	7997	7047.001	125.097885	80.383942	101.892306	107.489437	106.118639	117.411265	113.742613	109.649057	92.798922	110.387435	107.602416	87.180718	74.924697	108.062621	99.4941	114.967694	101.370995	118.00522	114.197413	106.397526	109.265863	106.790078
ENSMUSG00000000792	Slc5a5	2807	2793	3099	3077	2644	2214	3141	3008	2855	2776	2636	1728	2173.84	2400	3075	2548	2466	2200	2564	2618	2292	3145	2489	2470	316	438	31.945458	23.651292	28.983787	30.643066	24.445504	25.848241	30.531198	26.950838	27.762001	30.739938	26.17533	15.855676	18.084528	22.334561	26.840942	27.297585	23.026445	21.871989	25.572295	25.924013	22.294045	29.734084
ENSMUSG00000000804	Usp32	9419	9134	10765.913	10104	9843.999	8569	10908.999	11827.999	9841.002	9368.999	10333	8458	8209	10739.999	10985.999	10329	10267.999	11307	10763	11169	10166	10001	10170.001	10868	3879	3638	78.339374	57.169703	82.483494	81.558392	63.817231	74.30103	80.074517	77.398398	71.208602	75.682505	73.476083	53.050953	46.823176	76.163	79.847724	95.415914	66.410399	78.355398	80.917589	77.265113	67.657833	74.045004
ENSMUSG00000000805	Car4	29	120.001	82	61	68	25	22	55	19	47	15	44.001	43	53	51	60	36.999	19	48	85	125	38	57	26	59	131.999	1.126748	3.63336	2.04155	2.078361	1.673628	0.776973	0.569261	1.311806	0.491825	2.134613	0.583571	1.669624	0.952271	2.536542	1.282927	3.216581	1.664201	0.502842	1.386239	4.319606	5.199806	2.021753
ENSMUSG00000000811	Txnrd3	355	401	471	564	347	255	399	434	483	457	381	277	431	401	462	414	359	272	371	413	320	418	340	379	166	179.19	4.18386	3.516498	4.561803	5.816555	3.322378	3.083015	4.016344	4.026857	4.863779	5.240609	3.917904	2.632103	3.71312	3.864494	4.176155	4.593114	3.471445	2.800377	3.831842	4.23511	3.223341	4.092534
ENSMUSG00000000823	Zfp512b	1871.001	1884	1870	2084.999	1644.999	1682.001	2053	1705.001	1747	1834	2233	1444	1895.012	1677.001	1790.001	1641	1366	1606.999	1684.999	2098	2536	1605.002	1694.001	1942.001	443.999	525	21.396216	14.957514	14.511091	19.268214	13.560898	17.68646	16.958712	13.113774	13.848918	18.515321	18.930545	11.375785	14.284252	12.304829	12.688692	13.947312	9.666052	12.687987	15.00445	20.825443	23.508416	10.79515
ENSMUSG00000000826	Dnajc5	4718.001	5707	5324	5938.999	5126	4675	5915	5773.999	5395	5636.001	5651	4488	5084	5374	5982.003	5317.001	5058	4934	5238.001	5294.001	6849	5800.991	4959.001	5369.999	1044.993	1314.001	32.234569	28.929227	32.309	38.989685	29.926508	34.172793	36.527925	32.463464	33.948526	41.545262	36.495311	25.201339	25.315069	31.02342	33.020907	35.970888	29.720101	30.486939	33.235995	33.57775	43.773521	33.231002
ENSMUSG00000000827	Tpd52l2	2022.001	2300.999	2236	2902.001	2516	2440.001	2600.999	2496	2156.997	2648.998	2906.999	2374	2316.001	2344.999	2960.999	2319	2622.999	2378	2274.001	2223	2090.001	2421	2286.999	2376.999	757.001	604.001	50.146933	49.631213	43.994761	63.794885	49.586017	65.991381	58.064317	51.939899	47.273553	64.841193	65.838115	47.98794	46.456155	49.21567	57.86076	54.239264	58.365065	52.455132	50.26958	50.886217	46.278989	47.159282
ENSMUSG00000000838	Fmr1	1525.172	1521.317	1676.072	1699.439	1752.349	1459.183	1623.554	1693.095	1612.604	1594.143	1673.057	1352.014	1439.468	1947.514	1730.411	1653.566	1705.04	1678.542	1681.516	1763.664	2038.646	1636.322	1613.464	1864.549	1255	1211.999	13.596199	10.005288	12.788774	12.804034	11.950107	13.116656	12.155961	11.089186	12.199127	13.926653	12.045008	9.915359	9.353586	13.524939	11.430165	13.214145	11.88687	13.09306	13.389339	14.82845	16.264829	11.025293
ENSMUSG00000000876	Pxmp4	691	833	807	947	849	785.932	897	862.971	799	876	832	771	1109	796.805	1055	822.916	838	712	680	734.939	661.923	855	753.937	750	94	134	9.199491	8.511116	8.901002	10.964823	9.420881	11.153112	10.036447	8.853302	8.796842	11.368829	9.105276	8.669565	11.406004	8.415688	10.189754	9.70918	9.058156	8.245318	7.616367	8.749895	7.932071	9.777195
ENSMUSG00000000881	Dlg3	3519	3667.999	3841	4678	4123	3802.001	4481	3963	3769.001	4464.999	4423	3793.001	3803.001	3921.001	4821	3999.999	4123	3889	4080	3836.001	3419.999	4285	4049	3989	1518.999	1477	62.426974	35.19088	57.747622	75.482363	55.585128	68.677801	70.513956	55.051481	64.130176	88.467434	77.39776	55.298697	57.787668	63.951258	69.501218	73.938007	53.653056	51.897462	73.887529	53.694841	42.859179	63.200616
ENSMUSG00000000884	Gnb1l	104.991	131.999	148.001	127	120.877	108	152	131	115	113	185.999	153.001	139.927	119	192	142	142	134.958	122	136	100.23	121.001	144	158	22	27	2.497097	1.65863	2.226777	1.885959	3.173711	1.869115	2.539762	1.917145	1.814249	1.946359	4.338037	2.526248	3.192443	1.566361	2.766939	2.180062	1.870843	1.729019	1.85134	2.021966	1.593064	1.746113
ENSMUSG00000000901	Mmp11	322.001	324	262.001	285.999	284	318	368	317.001	264	268	362.999	290	293.001	304	297	290	252	300	256	284.999	325	298	308	295	43	51	11.269844	4.977885	6.977619	4.896195	5.676768	8.735406	7.681271	7.12596	6.648707	5.856784	6.79868	9.198153	9.124935	5.14472	7.443698	5.046824	3.755914	4.930928	5.24282	9.340291	8.079057	4.925143
ENSMUSG00000000902	Smarcb1	1181	1276	1326	1418	1320	1266	1497.001	1394.001	1297.001	1489	1518	1207	1241.999	1262	1513.001	1406.113	1263	1260	1236.001	1286	1444	1333	1191	1312	393	565	23.956078	19.570724	22.46452	25.491423	21.809214	27.064063	27.24016	24.246591	23.365609	30.089029	27.393444	20.19995	19.648498	21.06547	24.925289	27.45379	21.784275	22.627703	21.872003	22.15543	25.029259	23.356124
ENSMUSG00000000915	Hip1r	1965.999	2148	2193	2589.999	2071.999	1824.999	2398	2123.001	2274	2317.001	2324	1861	2045	2260.999	2647	2289.002	1977.999	2169	2155.001	2290.999	2144	2479.999	2066.001	2355.001	913.504	1223.744	18.732111	15.521462	12.266241	19.088017	14.286507	16.274835	13.490319	14.4259	15.659138	18.758527	13.371045	7.813378	9.962384	17.072231	14.620745	15.162327	13.928183	13.119324	17.613295	13.888724	12.364982	17.000229
ENSMUSG00000000916	Nsun5	219	193.999	201	235	220	207	276	176	186	232	259	224.999	241	211	185	213	207	201	237.999	238	260.001	181.999	239	218	78	89	4.128746	2.454714	3.248431	4.105007	4.144339	3.951493	4.188755	2.325596	3.021711	4.067663	4.636135	3.856433	3.249827	2.989102	3.018525	4.906599	3.912969	3.375239	3.675688	3.881089	4.339569	3.268962
ENSMUSG00000000934	Top1mt	240	270	205	194	193	227	272	257	227	171	197	218	254	209	261	246	258	215	209	225	246	266	225	254	105	138	4.990761	3.757472	3.106169	3.129999	2.890897	4.908611	4.28334	3.730485	3.576088	3.465015	3.452355	3.240673	3.423348	3.811231	3.760029	4.849793	3.902934	3.462915	3.558864	3.609548	3.876565	4.074302
ENSMUSG00000000948	Gm38393	176.598	154.6	306.19	182.502	162.978	110.437	142.629	159.535	161.989	103.533	185.573	130.558	90.495	176.772	126.425	141.779	117.276	192.172	220.952	272.904	444.869	93.206	136.445	173.002	277.241	290.419	2.90294	1.138836	2.756111	1.518165	2.052154	1.934144	1.715058	1.444858	1.776899	1.030627	2.887258	1.053757	0.7122	1.775296	1.629813	1.435042	1.516113	1.786801	1.954717	2.334338	4.179514	1.030887
ENSMUSG00000000957	Mmp14	2453.001	2222	2054	2320	2268.999	2049	2607	2277.002	1977.999	2005.999	2297	2055.041	2140.851	2251.005	2355.002	2131	2345.013	2258	2166	2179.014	1992.999	2298	2484.004	2139	560	823	37.254796	25.977633	26.469045	32.046963	29.480455	34.842253	37.215526	27.74528	26.350398	33.03502	32.806024	27.082383	25.122992	29.793891	31.019985	34.382437	28.155921	33.670999	32.23401	30.154512	29.0213	31.639527
ENSMUSG00000000958	Slc7a7	59	101	64	75	87.999	76	108	76	63	86	83	67	94	55	95	84	78	71	83	66	74.001	75	76	84	20	20	1.125235	1.269969	1.100959	1.066212	1.559533	1.381725	1.572287	1.060383	1.854758	1.349504	1.211787	1.033792	1.117805	0.851369	1.188687	1.305846	1.21061	1.046108	1.34086	1.02529	1.082186	1.104917
ENSMUSG00000000959	Oxa1l	1401.998	1502.001	1600.999	1768	1511	1485.001	1846	1702.999	1619	1681	1658	1433	1584.999	1523	1890	1711.001	1526.999	1490.999	1462	1532	1501	1694	1445.999	1510.594	379	474	23.734804	22.0038	22.834829	31.102176	20.977751	26.103313	28.003069	23.794421	27.074994	30.531677	24.249182	18.988784	23.844042	21.472052	23.463389	26.352283	21.566354	22.940033	22.855917	23.104798	23.90976	25.970731
ENSMUSG00000000976	Heatr6	746	732	796	869	905.99	837.999	1000	854	774.001	860	928	807	742	860.999	887	790	879	796.999	935	884.989	895	945.001	867	831	204	284	5.030199	3.554214	4.510152	4.900258	5.048287	5.760288	5.669223	5.166284	5.033477	6.266291	5.775148	4.667091	3.720526	5.793066	4.995324	4.924864	4.783997	4.814875	5.716782	5.353359	5.816526	5.99848
ENSMUSG00000001016	Ilf2	1376.055	1528.001	1544	1649.113	1432	1374	1832.036	1668.041	1376.035	1561.001	1550.082	1391.999	1471.999	1351	1723	1578.999	1519.7	1439.999	1451.094	1462	1562.088	1597	1381	1483.001	288.001	336	27.542513	22.177147	25.407178	28.541036	22.417546	28.061375	30.47424	25.577257	22.896571	29.878636	26.531949	21.925686	20.676755	21.823108	26.174114	29.232972	24.413871	24.46597	24.888761	25.154176	26.085641	26.104921
ENSMUSG00000001017	Chtop	3223.784	3565.783	3735.815	3776.653	3551.812	3168.926	4171.819	3928.482	3499.624	3646.968	3974.925	3251.858	3645.928	3876.927	4478.774	3778.659	3683.935	3581.88	3655.699	3628.848	3877.578	3797.827	3332.426	3789.804	741	798.001	48.092399	39.447952	46.417294	52.42722	43.15791	49.967696	54.412076	46.660227	45.122932	56.158135	52.323034	38.353474	41.582122	47.368085	53.492154	54.512077	47.614051	46.232558	47.840125	49.200792	50.137195	49.016883
ENSMUSG00000001018	Snapin	1562	1747.001	1964.001	2108	1528	1496	1910	1921.999	1773.001	2062	1858.999	1442	1709	1708	2164	1653	1600	1528	1621	1708.999	1833	1707	1423.999	1808.999	443	422	40.340756	32.883931	41.915896	47.074221	30.997567	39.620374	42.164975	39.964252	38.107699	51.457172	41.566809	29.738007	31.172679	36.634286	41.854504	39.89943	32.814765	34.721842	35.270696	37.43571	39.578071	36.131072
ENSMUSG00000001025	S100a6	227	402	231	317	265	228	384.999	309	264.999	293	263	263.999	275	348	417	297	291	349	237	236	231	343	292.001	275	95	85	26.902904	36.974638	22.834342	32.289014	26.527121	27.644067	39.009816	27.392076	25.009478	31.732503	27.341065	24.444843	25.151088	33.67454	36.715045	33.057256	28.625667	38.413997	24.233252	23.780657	22.05445	33.752741
ENSMUSG00000001029	Icam2	69	71	110	109	99	52	59	117	82	95	46	42	103	86	89	95.001	75	51	96	100	66	72	82	105.001	16	63	2.090499	2.72329	2.843779	3.505561	2.375219	2.906973	2.178413	3.018005	2.745245	2.780861	1.500341	1.04194	3.075999	2.857576	2.668514	3.373907	1.903124	1.407775	2.799833	3.176353	2.711169	2.921802
ENSMUSG00000001034	Mapk7	245.001	310	287	348.999	317	297	323	326.999	313	305.999	372.999	251	311.999	324	347	334	276	252	316	331	318	321	353	319.001	92	142	3.098879	2.746909	2.957914	4.429239	2.680964	3.371382	3.405746	4.121745	3.361557	4.063821	4.017202	2.371984	3.146134	4.655237	2.875004	7.206244	3.099339	2.530748	2.834043	3.446086	4.466819	3.926074
ENSMUSG00000001036	Epn2	1545	1638	1743	2062.001	1897	1475.999	1837.001	1769.999	1612	1956	2046	1551.999	1546.001	1761	2072	1749	1602.999	1850	1802.999	1754	2208.001	1803.001	1596.999	1727	452.001	585	15.66423	13.702075	17.765009	22.58184	17.473269	13.796017	18.85401	15.760727	15.448615	20.546347	22.100836	13.949321	10.513275	15.652044	15.727877	19.341072	17.434401	19.362548	18.657788	15.790795	21.3523	15.132947
ENSMUSG00000001039	B9d1	696	946	896.001	1032.001	862	954	1073.999	971.999	833.999	1044	1035	883	931.999	895.001	1154.999	932	999.999	897	844	839	774	987.001	841.001	866	215.001	121	55.031155	51.015678	48.843544	65.21261	49.641756	69.161825	61.984845	52.124902	49.107229	72.16719	63.523908	51.502473	48.991458	48.668823	59.568035	57.886766	50.184143	56.188085	51.702423	53.057283	49.112764	52.396947
ENSMUSG00000001052	Sec24b	2794	2567	3092	3199	2923.001	2539.001	3261	3226	3179	3015.001	2971.001	2464	2471	3160.001	3178.999	3010	2942	2791	3037	3273	3190	3142.999	3065	3040	973.999	1339.002	33.009672	20.545631	33.542152	35.588941	35.321347	33.827758	32.332074	32.655218	33.768024	31.856219	31.942173	27.909508	22.000555	40.334408	32.743147	32.506839	27.367268	35.305437	36.571657	47.175818	35.810062	32.298132
ENSMUSG00000001053	N4bp3	1798	1567	1564.036	1719	1545.054	1583.999	2065	1910.001	1680.001	1602	1786	1440.001	1655	1706	1983	1902	1763	1621	1695	1489	1144	1981	1545	1621	429.508	565.839	29.094221	19.830744	21.051996	26.002816	21.120241	27.198363	29.4189	25.584774	23.937336	25.863913	24.979877	18.153161	19.04548	23.900514	26.783437	30.778852	23.24071	21.952346	23.902251	21.723474	16.24475	27.666181
ENSMUSG00000001054	Rmnd5b	744.001	868	766.999	961	775	786	1024	931.999	888	838	879	788.001	816	755	990	861	805	772	770.001	772	800	916	742	896.999	243	262	17.34846	14.205183	12.403324	18.353804	12.425482	16.326376	17.459039	14.242044	17.659956	17.487359	16.307599	12.950981	13.134784	12.950269	15.074921	17.818719	13.466152	14.32688	14.559451	16.10615	15.466724	15.741058
ENSMUSG00000001056	Nhp2	545	562	589	691	515	552	671	690	614	634	678	591	654	570	787	688	717	601	511	590	487	591.006	583	661	290	200	22.7977	17.68396	20.068001	24.787725	17.852152	23.550734	23.118556	23.69702	21.501975	25.287311	24.629486	19.651332	20.558922	19.818592	25.461971	26.35847	23.462697	20.793098	18.182737	22.148931	18.078561	20.024163
ENSMUSG00000001062	Vps9d1	409.078	497	371.079	481	433	405	490	432	391.001	428.001	480.999	446	452.002	404	445	406.107	370	415.057	437.999	445.001	581.12	369.071	447.15	390.103	91.001	138.001	9.771489	5.694301	4.791342	7.378507	4.793505	5.401032	9.217005	10.340117	7.294113	12.797194	9.162434	5.44527	4.076036	4.094704	6.450184	7.081762	5.854658	10.670249	15.144994	11.006601	16.374759	6.748687
ENSMUSG00000001065	Zfp276	444	294	431	452.999	483	429	488.999	330	315.001	428	478.001	494.001	459	455	383.999	398	312	354.001	519	414	424	367.999	455	369	130	185.002	5.315755	2.605505	3.591106	4.51937	4.26039	12.609694	4.244107	2.914754	3.295443	4.765428	4.711026	4.748077	6.955177	4.700481	3.865486	4.403007	2.800647	3.599653	4.670259	3.340082	4.042054	3.185454
ENSMUSG00000001082	Mfsd10	199.001	214.001	236.001	300.001	256	138.999	185.999	214	200.001	264.001	197	182.001	244	235.999	242.002	227	146	177	200	185	282.999	225	219	172	28	64	8.20106	6.427578	5.277824	10.903285	12.189571	6.871426	4.88907	4.239836	14.771331	6.651172	9.022954	24.221079	6.553772	11.877985	7.610236	24.215016	4.828631	8.788505	7.800115	7.234672	13.056601	5.241001
ENSMUSG00000001089	Luzp1	4426	4778	5056	5453	5549	4318	5240.001	5309	4485	4594	4649	4486.999	4583.999	5480	5196	4932	5112	5202	5599.999	5692.999	4775	5118.999	5289	4918	2228	2423	20.607646	17.003484	20.243638	21.299974	20.919406	19.733573	19.668982	19.550239	16.658819	20.140511	17.606577	17.250892	15.862743	20.201542	17.254564	20.201063	18.350008	20.320594	23.682656	23.658113	20.489731	18.933068
ENSMUSG00000001098	Kctd10	3791	4770	4697	4748	4415	3634	4130	4818	4795	4088.001	4324.001	3710.001	3890.001	4333.001	5548	4297	4440	4337.001	4501.999	4370	4188	4807	4067	4235	819.999	874.999	43.112643	41.777982	45.444605	48.104137	42.167743	45.682607	40.760076	43.314235	48.313544	46.642918	44.724924	34.977747	32.805907	41.309564	48.536698	47.602453	42.700242	43.52071	45.355374	46.232853	40.93129	45.13195
ENSMUSG00000001100	Poldip2	3543	4001.001	4300.999	4901	3696	3709.943	4670.999	4478	4552	4707.999	4528	3565	4195	4177	5761.999	4363	4443.001	4072.999	3786	4144.001	3387.999	4477.001	3647.999	4350	884.006	851	68.351553	57.925062	69.021261	83.313132	60.056394	74.940342	80.547045	67.846391	73.628507	90.957989	79.497269	57.19202	59.205727	66.877552	84.161637	79.972007	69.133085	67.155667	64.702194	71.019239	60.932908	74.05744
ENSMUSG00000001103	Sebox	90	114	134	129	73	95	148	102	109	150	123	68	91	90	174	118	84	85	85	82	66	80	123	91	39	28	2.491337	2.462125	3.119643	3.124767	1.641662	2.697741	3.499136	2.222889	2.578068	4.040155	2.970812	1.517655	1.841384	2.037192	3.69424	3.074893	1.980341	2.055454	2.062025	2.070941	1.561498	1.839701
ENSMUSG00000001105	Ift20	1265	1476	1357.001	1447	1364	1289.999	1654.001	1552	1277	1409.999	1592	1529	1581	1316.999	1695.001	1411.001	1509	1367.999	1290	1356.999	1179	1450	1357.001	1417	799.001	673	64.385259	56.391058	54.826367	61.198353	58.228586	65.42632	71.164512	61.544586	52.153852	70.777609	69.432459	65.122997	56.171006	52.173162	65.306746	64.342179	64.508647	60.002973	57.605872	62.665296	48.371159	57.512024
ENSMUSG00000001119	Col6a1	564	2048	851	1038	957	555	694	1032	731	863.996	649	492	742	959	1054	786	888	538	759	807	797	725	899	759	141	295	4.464735	12.063233	5.536215	7.190381	6.154593	4.58636	4.692294	6.431673	4.94438	6.654956	4.482717	3.14019	4.293716	6.207756	6.399456	5.857296	5.76762	3.720469	5.265545	5.558479	5.392404	4.767841
ENSMUSG00000001120	Pcbp3	3287.999	2951.999	3546.001	5367.999	4989.999	4108	5352.999	3322	3398.001	5488	5800	4503	3821	3999.999	4788	4397.001	4416	4836.999	3939.999	4629.999	3665.999	4640	3750	5073.001	1316	1632.001	94.29193	58.456909	78.35341	127.613104	114.354978	120.665398	129.718115	68.432886	83.88102	146.631174	146.446637	100.051227	73.407178	93.067025	103.071066	123.421878	99.547383	127.006259	96.176076	111.092646	95.196479	111.818606
ENSMUSG00000001123	Lgals9	219	331	378	373	751	215	261	376	258	322	258	197	3046.001	361	410	267	302	270	353	367	322	301	285	278	109	108	5.255544	5.970151	7.444113	7.832861	14.900782	5.380761	5.384975	7.103774	5.358759	7.55791	5.519587	3.875426	53.386956	7.151762	7.610349	6.115547	5.941908	5.730742	7.457894	7.693858	6.669554	6.000774
ENSMUSG00000001127	Araf	4606	4838.607	4732.555	5475.999	4650.545	4747	5718.268	4841	4604.616	5129	5433.464	4354.15	4658.834	4583.421	5396.999	4719.001	4520	4622.001	4802.399	4955.483	6063.527	4765.001	4654.999	4809.796	975	968	94.254176	76.863029	85.078331	95.505897	78.828582	106.105907	103.867704	82.691594	85.954317	107.543063	96.541951	75.759193	68.924773	78.93389	94.935696	95.274126	84.97092	84.515529	89.651068	84.48997	106.737205	84.940182
ENSMUSG00000001128	Cfp	116	64	68	99	160	83	115	58	54	77	80	103	247	106	38	60	54	75	98	106	128	68	124	73	11	30	3.630987	1.047156	1.714721	2.733741	3.217415	2.057057	2.802945	1.004083	1.206706	2.30582	1.908005	2.722165	5.259989	2.154776	0.64089	1.478001	0.97426	2.058781	2.395756	2.757005	3.182638	1.690423
ENSMUSG00000001134	Uxt	310.71	323.341	317.823	371.479	319.879	344.298	401.371	369.484	331.957	363.389	387.321	339.755	363.367	352.749	424.146	370.589	424.205	325.623	332.714	305.005	241.901	345.966	304.857	369.001	78	92.351	21.580396	16.184254	18.33529	22.480841	17.478503	23.676285	23.683983	19.645397	19.581384	25.598667	23.403544	18.135122	17.970146	19.526615	22.094416	23.962574	24.544175	19.899767	20.452985	17.925922	13.985099	20.007397
ENSMUSG00000001138	Cnnm3	1797.725	1601.999	1689	1863	1822.001	1674	2022	1773	1799.999	1939	1956	1461.123	1428	1639.999	1998.001	1871	1557.999	1718	1623	1640	1580	1980	1725	1660.001	308	507	13.379661	11.168089	12.730774	16.013416	10.973813	13.916527	14.006727	12.774497	13.778146	16.969481	15.332573	9.086953	8.19893	10.729376	13.787302	16.382656	12.376865	12.302612	12.026742	12.664838	11.877494	12.744993
ENSMUSG00000001143	Lman2l	2802.543	2552.82	2180	2512.001	3237	3191	3288.988	2709.001	2162	2385	3697.982	3010.998	2187.999	2497.999	2613.99	2515	2687.001	2651.651	2499.002	2472.078	2692.001	2723	3018	2557.001	425	440	40.279539	27.684883	26.714795	32.174276	37.101137	46.381743	39.584306	30.743007	28.46777	32.857997	44.921654	33.699053	23.76678	28.532452	29.724231	33.263742	32.746941	32.718778	30.484623	29.672332	30.373199	31.61612
ENSMUSG00000001150	Mcm3ap	1524	1641.999	1738	1755	1896	1612	1883	1881	1523	1739	1987	1669.001	1536	1906	1771.999	1729	1677	1511	1773	1969.999	2044	1897.001	1828.001	1838	648.001	732.001	9.321513	10.049515	7.47251	7.978657	8.298249	8.264347	8.158531	9.483086	9.727085	11.003572	11.070041	10.668105	13.974449	10.718547	7.344028	8.169755	6.788907	6.593697	8.672364	9.248971	9.544815	10.617563
ENSMUSG00000001151	Pcnt	1680.153	1688.203	1975.999	1777.001	1932.663	1488	1936	2102	1795	1638.677	2075.999	1586.336	1629.001	2050	2008	1834	1819.999	2154.001	1941.938	1996	2077	1984.149	1859	2067.913	1212.999	1574.306	8.483111	7.277049	8.738656	10.457575	7.899076	10.510256	13.139671	7.851753	9.611907	10.035461	10.288064	10.319289	8.723059	9.071834	9.748303	9.948919	7.812663	9.826463	12.683525	9.677605	11.688774	10.74416
ENSMUSG00000001156	Mxd1	601	611	540	692	688	514	554	522.001	525	615	723	650	465	559.999	648	631	548	673	689	626.001	583.999	522.999	699	619	282	378	4.629816	3.173604	3.319247	4.200231	3.896607	4.312124	3.306641	3.065743	3.121642	4.135761	5.104609	3.650779	2.390018	3.383983	3.448488	4.116515	3.277766	4.110021	4.204196	3.991504	3.712936	3.224947
ENSMUSG00000001157	Gmcl1	931	822	916.001	1000	1141	1011.999	1186	919	858	947	1106	982	940	1007	1049	948.001	1054.001	1131	1033	972	1158	986.999	1002	945.999	235	279	11.276042	7.343076	9.124411	10.669038	11.185665	12.025963	11.98638	8.378584	8.415466	10.864055	11.422245	9.407957	8.126699	9.871309	9.278333	10.679681	9.977035	11.783434	10.915107	10.258995	12.586418	9.604509
ENSMUSG00000001158	Snrnp27	465	568	439	536	493	481	560.001	580.999	443	548	590	573	620	552	664.999	582.999	549	514	491	521	550	592.999	536	495	362.001	281	23.220457	21.052745	17.803198	23.341739	20.1754	24.476901	24.226624	23.148524	19.016848	26.594022	26.573577	23.528386	22.705438	23.121766	25.520001	27.460472	22.37898	22.56692	21.781806	23.608446	23.374253	24.497412
ENSMUSG00000001166	Oas1c	90	101	115	127	101	66	85	121	121	119	126	63	116	92	157	88	84	78	80	91	97	87	71	103	28	19	1.59105	1.122207	2.73191	1.659495	1.910891	1.81134	1.545823	2.204425	1.543823	3.160103	1.641666	0.758489	2.309165	1.123367	1.798125	1.237015	1.029155	1.017484	1.04691	1.760981	1.654181	1.809277
ENSMUSG00000001173	Ocrl	2506	2598	2998.999	3297	2430	2320	2789.999	2810.999	2644	2657.001	2796.001	2180.999	2715	2858.001	2934.999	2522	2398.008	2921.001	3115	3310	4084	2628	2654.001	2843.001	941.196	1134.001	17.470677	14.810868	18.680754	21.122257	14.205101	17.099199	17.789731	15.717239	17.039207	18.536851	17.09992	13.897249	16.429957	17.973768	15.733246	17.125858	13.395426	18.597216	20.648558	23.6714	28.378076	14.940241
ENSMUSG00000001175	Calm1	16630	25233	17068.999	21201	21816.999	20760	22095	18827	17296	20220	24918	20198	17836	18904.001	23706	20690	19771	17602	18467	17791	25965.945	20195	18163	18147.022	8418	8414	305.74737	294.918858	263.496042	348.107712	312.796371	399.874842	345.958205	284.824934	279.144529	380.249389	403.959305	280.731655	247.009089	285.543549	352.690378	367.130369	314.140419	289.574803	288.2433	286.582473	343.12529	308.236941
ENSMUSG00000001211	Agpat3	4944.999	5202	4728	5470.085	5503.002	5055.001	5850.999	5089.002	4921.999	4958.002	5773	4510	4861	4756.04	5797.999	5281.001	4890.002	4952	4686.999	4833.999	5410.001	5540	4947	5104.001	1257.878	1685	60.103554	44.491142	47.570436	58.508664	49.922729	60.298577	58.090615	52.099224	49.73706	55.031536	58.592518	38.659218	40.854446	45.332257	52.907496	57.298217	47.856261	47.978396	44.233252	47.128086	48.751103	51.934138
ENSMUSG00000001228	Uhrf1	119	120	128	165	125	94	119	153.001	147	121	114	73.029	100	198.782	116	128	119	107	110.886	93	105.999	159	104	94	41	36	1.169583	0.815736	1.023629	2.510675	0.927752	0.901613	0.98267	1.358711	1.791063	1.538503	1.452533	0.624967	0.705587	2.90161	0.849073	1.356771	1.328894	0.853953	1.613732	2.207898	1.684134	1.243054
ENSMUSG00000001229	Dpp9	1327	1178	984	1161	1375.001	1349	1463.001	1288	972	1157	1557	1418	1279.001	1230	1203	1288	1309.001	1308	1215	1187.001	1355	1198.999	1373	1212	334	396	12.862828	8.484282	7.767117	9.745833	10.796787	13.324676	12.061876	9.803714	7.991735	10.860195	13.14812	11.021399	8.942076	9.582808	8.923668	11.724648	10.40921	11.03764	10.190192	9.879087	10.957081	9.598599
ENSMUSG00000001240	Ramp2	579.633	629.49	840.228	1255.342	983.986	760.024	748.53	628.84	677.603	1188.916	741.936	667.629	667.794	817.91	960.776	786.835	682.591	654.354	738.819	605.277	625.083	746.472	573.773	710.09	227.541	362.985	29.276728	20.948052	33.520461	53.098772	36.624685	33.421617	28.188534	22.642602	25.538844	54.062527	29.519902	26.258331	21.813264	33.711205	33.223423	32.951088	30.528204	25.635904	31.645771	23.621808	26.515859	30.4001
ENSMUSG00000001247	Lsr	1495.999	1415	1240	1317	1576.999	1416	1731.999	1394.981	1328	1315.999	1317.999	1177	1750.001	1195	1476.947	1431	1338	1260	1221.001	1146	944.994	1605.999	1370	1158	325	443.995	24.648682	17.38495	16.81268	18.801675	21.370681	23.84532	24.563112	18.380294	18.592452	21.204049	18.99364	15.543639	21.474141	16.087439	18.44018	22.324539	17.926789	17.942075	17.572748	16.392821	13.238732	22.013336
ENSMUSG00000001248	Gramd1a	1050	1048.001	941.001	1242.999	1068.999	1001	1120	835.999	867.001	1032	1140.999	902	1002	957	927.391	988	827	993	1024.001	1011	1567	922.999	986	966.001	238	383	16.584594	13.236881	8.70336	11.766636	13.358917	17.696609	11.671923	7.750814	12.8634	12.601137	12.637281	12.299461	9.785017	12.108676	9.827021	13.963985	13.361201	13.594146	12.757609	13.019957	16.667374	11.003507
ENSMUSG00000001249	Hpn	78.001	99	88.999	169	429.001	77.001	95	77	122	111	82	56	1291	95	164	90	83	61	99.001	93	57	79	89	116	32	30	1.946467	2.4649	2.799902	3.375469	7.974848	4.010798	1.923825	1.219919	2.137475	2.454001	1.518206	0.994534	30.688759	1.570655	2.538844	2.005959	1.326857	1.274644	1.892905	1.655056	1.544118	1.514011
ENSMUSG00000001270	Ckb	23184.971	24524.317	21429.415	24930.014	20062.505	21751.096	30606.517	26021.34	25323.948	23560.014	26387.318	22736.754	22638.769	24702.999	25539.066	25174.389	24480.674	21350.158	21277.06	24167.329	20461.936	26770.903	23430.734	25358.78	6512.769	9666.401	570.219242	451.529341	436.198008	537.250354	401.069186	550.348616	644.963834	508.354333	535.911383	566.311629	567.861505	451.768256	408.815737	500.092982	485.54883	585.774745	498.380553	460.29172	459.378565	518.526386	429.032275	550.003554
ENSMUSG00000001280	Sp1	2208	2643	2934	2797.001	2868	2257	2927	3111	2636	2573.001	2810	2271	2491.999	3008.999	3002	2710	2567.999	2563	2811	3135	3156	2561	2499	3035	1139	1196.999	17.462205	16.400427	18.824801	15.834621	16.499507	15.616242	19.289228	13.285968	14.131382	16.637902	17.304585	12.011227	12.998434	17.967043	16.970606	13.948161	13.086075	15.549505	16.488706	16.686133	18.378016	11.810496
ENSMUSG00000001281	Itgb7	28	50	57.999	71	59	48	42	44	51	75.981	62	31	50	120	89	50	60	59	45	45	40	81	51	67	16	23.274	0.350746	0.629735	1.137191	1.029298	0.600424	1.141272	0.449359	0.597832	1.103444	3.622213	1.042373	0.313091	1.506388	1.735312	1.188963	0.99763	0.616671	2.396769	0.816879	0.851437	1.687004	1.137591
ENSMUSG00000001285	Myg1	1069.001	1117	1264.002	1302	1083.001	1096.001	1466.999	1239	1118	1275.001	1287	1087.001	1200.002	1198	1385.002	1265.002	1213.001	1129	1100	1123.001	1063.002	1310	1052.001	1134.001	224.001	289.001	54.242524	41.266628	53.811399	58.239067	43.941922	55.285508	64.200928	48.717791	49.442491	61.715342	58.014704	46.124866	43.904268	52.246374	49.4587	54.281674	47.300267	50.700058	48.863233	51.698063	48.199698	58.920888
ENSMUSG00000001288	Rarg	581	603	668.001	924	770.999	473.001	631	530.986	529	650	516	516	614	639	674.001	694	621	513.001	779.001	684	593	675	869	578	174.999	252	8.002773	5.978144	8.104802	12.588599	10.247268	6.644996	8.466068	6.734095	6.02453	9.75265	7.033589	6.474506	7.678337	7.260052	7.490573	9.014936	8.451677	7.156446	12.934373	8.936632	9.006878	8.450803
ENSMUSG00000001289	Pfdn5	2746.864	3640.773	2929.612	3353.435	3313.741	3299.56	3940.173	3548.717	3051.498	3309.751	3771.748	3535.513	3624.032	3272.741	4333.901	3272.233	3978.258	3237.203	3072.506	3021.805	2727.001	3145.63	2940.273	3518.732	1947	1185.999	208.975981	201.314692	169.805493	236.386272	211.166457	245.236211	255.040989	232.48727	194.692317	221.164309	231.173754	233.732735	184.813226	185.720271	245.330397	239.447617	255.190333	219.180451	206.922115	199.446359	176.361679	199.963035
ENSMUSG00000001300	Efnb2	338	507	399	540	612	370	391	557	314	396	338	395	408	462	434	405	490	390	421	471	1161	365	506	478	244.958	336.222	2.267521	2.530811	2.199755	4.461516	3.335468	2.546378	2.641851	3.604089	1.799874	2.584917	1.978478	2.140717	2.000818	2.538733	2.23311	3.348893	2.697104	2.285588	2.489214	2.753904	6.661515	2.631652
ENSMUSG00000001305	Rrp15	150	183	166	180	167	128	206	169	157	184	197	148	201	174	176	214	188	143	154	184	153	177	105	172	93	117	4.143842	3.819827	3.801398	4.307251	3.719069	3.608024	4.830269	3.644883	3.624301	4.87675	4.716041	3.232471	4.069301	3.865484	3.784175	5.591176	4.351029	3.424353	3.681277	4.405391	3.125893	4.058589
ENSMUSG00000001313	Rnd2	338	590.952	330	354.986	371	394	441	418	352	356	415	501	385	304	409	370	373	413	325	301	686.999	334.972	352	330	202	322.013	9.004673	11.629696	7.191233	8.240282	8.029639	10.767978	10.002749	8.755856	8.156938	9.312855	9.721869	10.730463	7.450148	6.548616	8.328506	9.219155	8.119458	9.6117	7.574707	6.869886	15.852696	7.323916
ENSMUSG00000001323	Srr	2007.998	2099	2002.001	2518	2268	2309	2616.999	2188	1958	2320.001	2769.002	2215.999	2485.001	2333.001	2713.999	2459	2367	2179.001	2232	2204	2174	2293	2116	2234	591	707	30.062789	17.966435	21.339813	32.2649	30.274437	39.459933	31.990826	28.131145	19.374747	34.831168	34.725255	28.37151	20.673036	30.301005	27.48232	36.437046	30.735395	30.880088	27.511171	28.050749	26.403165	28.451455
ENSMUSG00000001334	Fndc5	259	470	359	465	424	311	360	378	353	394.652	317	403	317	333	492	496	370	299	442	285	703	309	373	261	246	288.005	3.14112	4.241309	3.578047	4.93487	4.177548	3.869295	3.729035	3.609145	3.657947	4.657102	3.354472	3.940616	2.810328	3.302391	4.576525	5.662713	3.681744	3.167779	4.697773	3.00743	7.286982	3.113225
ENSMUSG00000001348	Acp5	212	230	250	234	346	209	279	199	233	245	205	185	622	197	235	196	211	291	195	152	152	293	194	195	22	16	5.694304	4.59764	5.825646	5.6005	7.725793	5.864267	6.765047	4.261374	5.39889	6.290342	4.589105	3.971544	12.645699	4.744184	4.865723	5.620089	4.560832	7.103324	5.513299	3.595565	3.679849	6.482404
ENSMUSG00000001366	Fbxo9	1642.998	1750	1770.001	1893.001	1925.999	1939.999	2195.001	1905	1624	1874	2248.093	1980	1808	1853	2191	2062	2043	1955.001	1850	1758	2058	1941.999	1737.001	1870	587.001	596.001	45.591221	28.705833	36.006082	42.663028	35.257389	53.4401	45.03687	33.945226	31.740901	43.734273	47.983861	37.710097	39.18261	36.659387	38.041748	43.404126	37.417069	39.530928	40.112668	33.802906	44.740609	43.861015
ENSMUSG00000001376	Vps50	1723	1772.001	2128	2136	2056.001	1627	1969.999	2062	1943	2253.999	2103	1624	1659.997	2022	2314	1964.934	1991.999	1875.999	1975	2016	1927.999	2192	1707	1956.001	973	773.001	18.137081	14.585095	20.795558	19.991286	18.795878	17.507696	17.92462	17.962735	17.360283	25.420783	20.446323	14.08942	14.329544	18.257717	19.978759	20.618558	17.667601	17.134908	19.111212	18.993014	18.241556	21.09683
ENSMUSG00000001380	Hars	1563	1660	1608	1874	1692	1527	1920	1902	1845	1912	1975	1654	1760	1877.999	2079.001	1888	1987	1744.999	1679	1782.999	1862	1958	1651	1893	689	664	31.017024	23.736486	26.759369	28.797878	28.363703	31.703525	31.557782	28.427152	31.48129	38.967472	33.573112	29.176102	27.764932	30.130219	30.871908	31.876192	28.572134	27.659029	28.764902	30.917955	31.630944	29.62561
ENSMUSG00000001383	Zmat2	2157	2977	2615	3056	2468.932	2382	2932	2858	2674	2839	3041	2307	2650	2568	3467	2627	2762	2421	2301	2603	2485	2858	2472	2613	1547	1292	57.189336	53.032201	50.927472	62.395962	48.631206	60.826731	57.994749	53.647998	52.103629	67.583671	60.86945	45.519617	47.635321	52.878586	66.115746	62.984241	54.970671	56.537511	47.808305	56.458668	52.792315	60.278443
ENSMUSG00000001415	Smg5	2496.001	1992	2412.999	2555	2379.001	2134.672	2755.999	2292	2051.001	2403	2743.999	2303	2213.001	2337.001	2436.001	2465.001	2318.999	2626	2225.001	2328	2555.001	2579	2209	2223	608	768	23.781166	14.360312	21.75945	22.354615	20.761246	22.658354	24.326976	15.791253	19.764469	22.24097	24.615133	17.42142	16.406019	19.425245	16.939843	20.274706	15.769868	23.225608	21.656096	22.711207	25.111351	20.081962
ENSMUSG00000001416	Cct3	3841	3981	3808	4387	4478.001	4026.001	4659.999	4596.001	3979	4344.001	5011.999	4282.001	4014.001	4217.999	4607	4399	4392	3939	4028.001	3868	4004.999	4651.999	4410.999	3986	840	837.001	68.135622	52.142204	55.400309	67.878607	64.11847	72.742453	70.120979	63.767114	60.520174	76.31738	77.168123	62.75654	53.146504	60.675909	62.426194	74.077225	63.902005	60.874001	62.089095	59.630197	61.591734	68.516183
ENSMUSG00000001418	Glmp	4892	4551	4768	5357	5098	4706	5836.001	4959.001	5065	5466.001	5662.001	4469	4222	4495.999	5612.999	4607	4619.999	4715.999	4141.999	4112.998	3490.999	5300	4671	4277	485.001	658	260.025783	186.104259	223.082549	259.788889	238.015714	262.457342	272.607277	209.896219	246.785566	301.451363	272.588093	195.643499	170.562475	204.654697	241.390249	238.806015	201.760122	236.62941	200.339922	184.29799	155.884	237.003758
ENSMUSG00000001419	Mef2d	3079	3166	3209	4101	3442	3282.999	3840.001	3375	3513	3738	3559	2969	3132	3496.999	3947	3428	2971.999	3240.994	3532.999	3315.999	3680	3380	3471	3086.999	849	1364.001	24.298758	17.435035	17.386408	26.53048	18.96729	25.190444	23.125449	17.652013	20.485737	24.845017	20.969866	17.727513	15.942794	19.563257	23.879688	22.232494	18.974824	19.308926	22.154518	23.713502	23.296223	21.431678
ENSMUSG00000001424	Snd1	3212.001	3027	3098	3269	3647	3642	3790.001	3789	3689	3435	3840.001	3516.999	3617.999	3511	3653	3385	3325	2856.001	3187	3637	3968.001	4029	3569	3478	914.999	1290.001	59.56437	34.536026	35.62684	27.210015	27.946607	56.483856	33.228262	38.267756	43.880114	38.563558	50.501279	50.088632	33.340974	32.420078	41.93251	41.19462	40.090981	34.865317	38.458349	40.867946	45.223901	47.877694
ENSMUSG00000001435	Col18a1	3651.001	3437	4599	3469	4487	3208	4386.999	4609	3639	3406	3392.001	2552	6833	3665	4243	4034	3504	3421	3792	3778.001	2959	4893	3848	3535.001	686	1041	26.80892	16.154045	26.35191	21.521499	24.564685	23.291495	28.595651	25.803534	20.706945	23.908569	20.953773	13.557868	32.351826	22.102268	23.560781	26.398983	20.305422	18.983064	24.273337	24.808039	19.315863	29.978827
ENSMUSG00000001436	Slc19a1	2937	2573.999	3444.999	4583	3576.999	2782	3322.001	2962	3860.999	4395.999	3924	2570	2625	2811.999	4411.999	3043.999	2679	2986.671	2960	2800.999	2432.002	3558.353	2455.998	2777	547	614.001	53.27099	35.010279	50.173875	71.89385	59.910634	51.271236	47.305235	39.623739	60.382938	75.002	53.858164	35.15411	38.137583	42.794342	63.103371	46.860637	38.827927	45.332634	41.39964	39.430214	35.408672	49.01311
ENSMUSG00000001440	Kpnb1	8269	8681.001	9342.001	9457	9849	7995	10058	9957	8880.999	8968.999	9717	7652.999	8129	10056	10021	9066	9156.999	8754	9515	9543.001	9672	10135	9521.001	9175	2413.774	2661.495	61.941482	47.586085	54.658249	66.546331	62.559266	63.03097	63.151392	61.040042	54.446221	64.833067	67.540883	43.866661	45.691746	64.17355	59.778082	65.094166	59.222617	55.79526	66.26247	66.376417	65.723296	63.093074
ENSMUSG00000001441	Npepps	8882	8465.982	8831.001	9333.998	9650.999	9086.001	10775	9757	8251.001	9055.003	10545.004	9226.999	8923.999	9834.001	10053.998	9606	9420.001	9896.998	9667	9578.001	9589	10387.999	9972.998	9757.002	1707.001	1920	85.589091	60.361701	74.321968	82.305342	72.852459	96.154658	93.294246	77.117312	66.171939	84.562385	87.073156	70.18987	65.317178	75.090125	76.427045	86.029747	69.054302	84.354057	85.768294	88.205548	88.330549	79.209979
ENSMUSG00000001445	Mrpl10	1076	1338	1222	1325	1215	1199	1477	1502	1246	1374	1365	1219	1337	1293	1681	1328	1342	1265	1199	1208	1202	1367	1156	1309	216	307	22.492205	20.811007	20.992193	24.236709	20.633214	25.711393	26.369959	24.718233	22.254393	27.946235	24.896166	20.544605	20.429798	22.101297	26.950908	26.132197	23.016505	23.099851	21.964631	21.971139	21.474931	23.73862
ENSMUSG00000001467	Cyp51	1786	1896	2007	2245	2856.999	1903	2047	2339	2006.999	1791	2698	2015	2763.996	2140	1498.001	1691	2041	1120	2283	2127	2741	2183	1871	1600	860	754	14.940806	13.705788	17.671023	16.393729	21.709174	19.717471	15.97281	16.735711	16.672994	17.969834	19.714825	14.935048	17.041695	14.488543	13.146837	18.168277	16.517798	8.207408	20.921657	15.814045	19.510912	19.722935
ENSMUSG00000001472	Tcf25	8053.001	8576	8035	9702.001	8077.001	8303.999	10084.002	8481.999	7948	9047	10414.999	8166.999	8536.999	8581	9722	8942.001	8032	8118.999	8168.999	8610.001	10354	9221	8226	8485.999	2362.999	3118.996	471.234649	225.836765	501.414245	624.881924	237.140468	252.935654	366.131293	262.324833	262.353059	209.452499	653.456003	173.277559	148.640254	220.797055	354.867644	190.324484	783.575254	172.999135	289.078992	303.519451	331.717055	377.215768
ENSMUSG00000001473	Tubb6	105	130	113.003	92.896	114	108	127	122	104	93	105	128	126	113	106	86	97.028	69.866	116	97	75	118	121	62	31	40	2.122097	1.954954	1.876866	1.642894	1.871766	2.303028	2.218167	1.94117	1.795921	1.82884	1.851592	2.08574	1.861484	1.867471	1.643114	1.636185	1.608937	1.283881	2.05456	1.705743	1.295522	1.981186
ENSMUSG00000001482	Def8	1150	1312	1356	1517.999	1279.969	1230.001	1525.001	1414	1335	1419	1543.999	1093.999	1365	1265.999	1606.999	1424	1389.001	1089	1324.001	1273	1446.999	1374.001	1175	1289	435	432	15.649722	12.696653	13.342075	15.912734	13.807627	16.393052	13.950335	12.034256	18.594981	14.831731	13.946428	10.259804	10.538839	12.198841	14.907231	18.275759	15.353326	12.15454	12.776228	15.38349	14.169234	14.560323
ENSMUSG00000001504	Irx2	68	47.999	63	63	61	75	70	53	49	65	79	82	35.001	63	60	65	46	64	57	79	138	87	76	48	73.995	83	1.214186	1.36418	1.663842	1.276638	0.84561	2.827275	0.966107	1.017771	0.677083	1.46445	1.950004	1.600869	0.922	1.684546	0.667546	0.912799	0.530545	1.172326	0.967219	1.17373	3.479864	1.851202
ENSMUSG00000001506	Col1a1	1939.001	3999	2096	2275	2071	1525	2307	3066	1933	2084	1511	1358	1974	2009	2687	2142	2347	1614	1862	2193	1911	2024	2578	1665	328	802	13.93481	16.504013	9.242449	10.681896	9.249692	8.394319	10.572696	13.055265	8.862143	10.880365	7.074137	5.874935	10.916522	8.814717	11.058151	14.229791	10.332589	9.240662	8.755755	10.238432	8.763895	10.273279
ENSMUSG00000001507	Itga3	5738	4689.001	5765	5233	5004	4372	5501	5704	5655	4985.999	5193.999	4134	4338.999	5429	5607	5050	4677.999	4191	4944.001	5115.999	4549.999	5417.001	4813	4881	1209	1647	39.885265	25.825093	32.552626	33.932475	28.429269	32.949967	34.343675	30.836562	32.175418	37.054949	33.738926	24.8487	21.704742	30.349542	31.660244	33.482069	28.915325	27.77744	31.998622	31.536429	31.697818	32.877176
ENSMUSG00000001518	Itfg2	605	716.221	752.823	838.001	724.387	771	796.403	747.688	696.131	794.999	920.999	645	748	724.195	951.137	741.197	664	683	699	729.001	893.379	875	655.373	748	182.618	269.976	9.93153	8.114511	12.10982	10.722303	16.956101	16.895312	16.528009	11.894698	16.717225	20.967378	17.078489	9.838841	17.141563	8.798342	10.710173	14.069554	13.640537	8.694671	14.147862	18.113952	13.926906	11.596235
ENSMUSG00000001521	Tulp3	3265	2788	3092.001	3883.996	3226	3061.001	3511	3325	3110	3304	3528	3113	2908.952	3182	3794.15	3277.999	3137.999	3297.039	3380	3127.999	2956.999	3390	3338	3007	701	904	50.063038	31.945941	38.007879	54.17588	38.402352	51.341903	48.472606	48.34098	45.339276	52.318116	49.338156	39.475357	32.355206	42.962106	40.849856	50.346671	40.786301	45.739913	52.574847	49.90554	45.913952	47.384029
ENSMUSG00000001524	Gtf2h4	216	258.999	257.999	252.999	242	271.998	288	254.999	269.001	273	284.001	247.001	309	222	305	244	279	285.001	203	255	231	272	240.999	262	106.999	59	5.676973	6.037795	6.229754	8.010844	4.859912	13.994848	5.815426	8.498883	7.550802	10.080841	5.45859	6.369005	8.978246	4.619927	5.342213	9.64967	5.029208	9.64166	4.675031	7.58377	5.551014	8.260724
ENSMUSG00000001525	Tubb5	4612.999	5423	4894	5085	4844.062	4841	5702.813	5424	4570	4822.999	5374	5032	4332	4601.843	5224	4688	4634.801	4427	4274.999	4723	7016	5045.276	4550	4642	1152.999	1472	66.477203	56.923157	56.939054	60.627263	54.436114	74.309021	70.094236	58.661883	54.477646	68.529505	67.754839	57.394818	43.071751	54.53943	58.045843	65.764956	53.228469	55.365183	51.402762	58.880441	86.709061	57.318394
ENSMUSG00000001552	Jup	1983	1851.001	2254.999	2217	1951	1702	2295	2243	2040	2234	1760	1430.001	2081	2103	2426.999	2353	1796.001	1625.999	2124	2136	1851.001	2141.001	2128	1753.999	475	708.999	25.939384	18.325727	26.992901	26.37698	20.960808	21.434153	27.950551	21.751727	20.268447	29.389054	21.58528	13.11573	17.752091	22.008257	22.973728	28.159089	18.875333	24.157963	22.923299	25.525561	20.716988	22.226587
ENSMUSG00000001555	Fkbp10	518	685	903	974	667	475	653	705	774	933	661	347	603	641	981	584	562	565	546	608.999	574.999	693	552	762	141	207	6.76404	7.801441	11.050222	12.038024	7.270488	7.250099	8.290713	7.247584	10.554508	11.96794	8.296539	4.472657	5.918162	7.0503	9.824973	8.234151	6.021156	6.566552	6.300565	7.549048	7.139262	7.625527
ENSMUSG00000001569	Nom1	1322	1377	1392	1524	1420	1163	1423	1417.187	1475	1308	1382	1162	1225	1403	1653	1339	1385	1311	1375	1437	1288	1427	1300	1385	557	609	8.761292	9.121722	11.216901	12.414724	11.480944	11.309531	11.246619	10.547121	12.96867	11.499917	12.014797	8.607631	7.356275	9.952454	10.448903	12.814162	11.897334	8.17961	11.246546	12.037278	8.808528	11.539748
ENSMUSG00000001576	Ergic1	3914	4386.001	4150	4467	4463.001	4151	4860	4298.001	4162.999	4336	4916	3747.001	3517.001	4063.001	5058.999	4223	3989.999	3583	3780	3632	3867.999	4737.999	3783.999	3774.999	741.999	1080.028	59.132038	51.595308	52.470127	61.364556	56.888299	66.869873	64.057283	51.734885	54.668069	65.008287	68.414426	47.076283	40.145688	53.050431	60.524067	64.323177	52.096113	50.915073	50.806881	49.198504	52.746567	60.567707
ENSMUSG00000001604	Tcea3	1011	1057	1137	1361	913	952	1183	1269	1240	1272	1147	794	1395	1063	1533	1213	1237	960	1041	1010	764	1219	1044	1161	414	544	30.954225	24.006559	28.676576	36.326928	22.64721	29.734923	30.7636	30.418133	32.258401	37.683145	30.70834	19.491175	31.166248	26.705199	35.86068	34.84471	30.901532	25.689638	27.776589	26.98374	19.88127	30.894337
ENSMUSG00000001627	Ifrd1	730.999	1137	1036.999	978.014	859	870.999	1068.001	1155	872	969	1061.999	795.001	952	927.001	1100.999	877	1017	941	875.001	1129	974	954	760	1259.998	419.001	350	37.713025	40.815315	40.82474	39.089118	32.450565	44.341171	45.736623	44.726951	37.91893	43.504127	43.249692	32.822204	33.675463	36.99679	39.877885	36.747033	41.740868	37.308847	37.366182	46.52829	40.088411	39.04377
ENSMUSG00000001630	Stk38l	831.405	881.176	765.285	832.051	864.641	760.343	913.215	866.106	782.149	826.421	899.262	789.62	799.939	907.991	954.374	868.387	948.346	852.904	823.753	847.577	824.912	884.617	724.726	902.026	345.585	344.188	6.672653	5.695364	5.33855	7.451668	6.0104	6.653665	7.146221	6.86189	5.563315	7.661327	6.190403	4.952864	5.113425	6.984372	5.747006	6.859398	7.558151	6.30532	6.544293	6.564018	7.019107	5.812233
ENSMUSG00000001632	Brpf1	936.001	858.001	954.999	1125	1007	882	987.001	880.001	944.999	962	1021	887	873.155	1080.999	1099	936.999	947.001	991.008	1064	981.001	1006.341	1106.999	961.001	902.999	354	545.972	7.430514	5.2178	6.498216	7.728718	6.084735	6.77394	6.862464	4.962692	5.802655	7.104374	6.934812	5.368958	5.030789	6.773407	6.070677	6.592482	5.998276	6.756548	7.386268	7.459848	6.672759	6.92049
ENSMUSG00000001642	Akr1b3	912.28	1005.595	955.893	1186.364	927	1045.991	1169.778	1099.585	909.256	1123.286	1130.295	1063.852	916.229	1067.936	1282.275	1080.858	1173.717	877.572	962.086	976.553	1285.534	1017.49	1035.139	985.142	209.457	174.037	25.751029	21.406056	22.936762	30.574428	20.860449	31.764017	29.371751	25.702028	22.571399	33.327302	28.528561	24.557981	19.091261	25.774872	26.369075	30.124834	28.854483	23.609843	24.173455	25.674146	31.275377	22.605244
ENSMUSG00000001663	Gstt1	784	795	761	1016	1019.001	967	1067	957	787	1064	1045	903	2124	782	1259	879	931	825	850	787	838	1048	774.999	892	122	113	30.356053	22.903974	24.20201	35.702829	33.551792	39.654995	35.268972	29.161167	26.406887	40.409037	36.720424	28.194515	60.353526	24.747024	39.144841	32.344578	29.571738	28.148191	28.819773	26.494727	27.969177	34.418301
ENSMUSG00000001665	Gstt3	882.999	986	1032	1351	1052.899	1017.001	1180	1103	1145.999	1277	1274.001	921	1756	947	1389.114	1084	1015.104	1009.001	989.999	1066	738	1165	955.001	1121.999	125	206	16.979426	14.260473	16.377981	22.672629	16.13423	20.479922	19.381285	16.582694	18.875874	23.992752	21.298716	14.485865	24.797809	14.834856	20.118582	19.440588	15.772541	19.835982	16.975834	18.184838	12.19742	18.595971
ENSMUSG00000001666	Ddt	981	1054	1030	1291	1313.5	1260	1291	1114	1125	1307	1408	1285	2241	1092	1411.635	1279	1203.601	1108	985	996	932	1061	1073	1132	219	248	75.461958	60.185591	65.240552	87.076825	81.935799	99.636153	84.94626	67.15367	73.847381	97.978978	94.511603	79.764842	126.125712	68.368966	82.963385	92.367514	76.095683	74.189457	66.351098	66.77667	61.13157	67.755931
ENSMUSG00000001670	Tat	50	62	95	101	1467	57	75	73	63	130	131	76	4743	88	99	81	86	95	105	77	62	110	59	105	41	16	0.717114	1.160794	1.119718	1.920275	17.825901	1.180411	0.918732	0.824269	0.772035	1.814172	1.639342	1.344779	49.726098	1.323532	1.575843	2.153041	1.586709	1.190257	1.571684	0.960893	0.760007	1.310624
ENSMUSG00000001672	Marveld3	782.001	630	659	705	747	859	908	615	643	749	857	881.001	601	650	727	686	726	711	695	732	581	786	718	681	126	148.001	14.108104	7.901463	9.116159	10.890829	10.420009	15.225267	12.890403	8.036449	9.458103	12.683492	12.242011	11.783977	7.62704	8.644141	9.488635	11.381261	10.118058	10.661038	10.905403	10.875484	8.188161	10.816299
ENSMUSG00000001674	Ddx18	976.014	819.535	990.017	1075.482	1044.851	907.895	1188.45	1046.255	941.957	1110.93	1074.722	975.472	1076.988	1039.998	1215.451	1052.759	987.263	999.361	1065.335	961	958.55	1183.841	1011.384	1063.418	319	307.385	17.721992	17.642653	16.342715	15.511169	13.810757	18.127871	17.476077	14.367145	12.629881	20.066676	23.705359	16.198745	16.343011	15.285896	16.107357	21.776853	12.462702	16.163446	18.603213	16.564775	16.163355	18.461412
ENSMUSG00000001687	Ubl3	4116	4239	4132	4527	4372.588	4415	5211.999	4869.001	4330.999	4762.999	5372	4567.999	3956	4206	5255.001	4589.001	4865	4785	4086.999	4361	4053.984	4570.999	4011	4332	2176.998	2359	129.155553	100.35826	124.415999	154.609451	118.611095	167.026226	161.942589	130.073053	135.665297	156.437127	152.834305	123.68813	87.389876	117.871685	143.483381	160.355081	130.620023	144.660909	121.873314	141.659725	129.224551	128.45865
ENSMUSG00000001700	Gramd3	446	550	442	495	584	457.999	636.001	552	488	515	575	481	593	475	550	540.999	566	512	492	441	567	538.001	507.001	522	157.001	147	5.768964	5.381704	4.939804	5.893519	6.352866	6.269777	7.000142	5.615866	5.389157	6.457092	6.777876	4.999863	5.730838	5.011425	5.442425	6.816654	5.99914	5.761422	5.561396	5.197614	6.482816	6.158717
ENSMUSG00000001707	Eef1e1	173	169	152	180	152	189	220	172	119	160	176	197.001	207	141	195	150	204	180	179	145	323	167	170	140	48	50	2.347149	1.66413	2.159197	2.304027	1.634172	2.565853	2.486653	1.792006	1.345576	2.060251	2.267244	2.307254	2.040025	1.756157	1.979265	1.86867	2.215035	2.205673	2.681195	1.715287	4.862446	1.975643
ENSMUSG00000001729	Akt1	4663.001	5220.001	4615.001	5254	4705	4694	5587.001	5187.999	4877	5016.999	5308	4516	4590.999	4553	5938.999	5187.001	5173	4800	4546	4580.001	4871.001	5012	4723.995	4820.999	992.964	1519.999	67.477332	57.0991	52.911893	67.914141	58.028526	70.645017	72.958625	60.984649	58.117442	70.383985	69.362012	53.08998	44.760187	58.278448	61.154028	67.172038	57.88351	63.233566	54.266112	54.851476	63.661267	55.268616
ENSMUSG00000001750	Tcirg1	783	764	921	1024	876	754.999	920	711.002	779.999	898	910.001	714	964	757	877.999	812	668	909.998	779	882	853.999	752	820.001	733	145	259	12.970137	12.277173	19.137679	28.164283	21.489405	18.96091	18.933076	11.904873	15.802651	18.470701	15.154662	11.786954	15.155881	15.018886	18.956301	15.975878	11.16834	15.496884	11.107248	18.01238	17.867578	18.525926
ENSMUSG00000001751	Naglu	1469	1551	1786	1941	1761	1441	1810	1783	1758	1970	1798	1240	1652	1672	2113	1649	1692	1389	1618	1545	1253	2005	1616	1526	258	399	21.226564	15.475802	19.364826	22.74882	20.478261	19.503652	21.368719	18.520144	19.818105	25.289972	20.698317	13.190502	16.470874	18.36198	21.382118	20.480665	18.31609	16.009082	18.708062	18.154801	15.651265	21.975911
ENSMUSG00000001755	Coasy	1296	1329	1558.001	1700.999	1440	1275	1633	1432	1544	1540	1644.999	1223.999	1861	1337	1720	1528	1428.39	1391.002	1263	1372	1196	1579	1301	1502	354.999	439	22.382624	16.422358	21.016499	25.105165	20.216409	22.895042	23.058591	18.248403	24.129381	26.091616	23.804627	16.463855	22.363477	18.519745	21.664404	24.813564	19.057058	21.629229	20.14454	19.929229	17.415231	21.616611
ENSMUSG00000001761	Smo	4687.66	5160.628	5404.784	5417.023	5054.858	4368.02	5708.261	5981.56	5947.875	5444.064	5293.167	5630.044	5452.442	5048.026	5934.462	4842.436	5192.517	4756.573	4774.223	4933.365	4307.116	5114.784	4731.67	4924.814	1131.801	1282.924	43.22058	35.993059	42.16948	43.061577	38.573028	40.587997	44.567627	45.368491	48.802044	47.900817	42.008143	46.897306	40.85669	39.171522	41.802464	41.931857	40.231338	38.630293	40.158282	40.529099	34.657417	39.181083
ENSMUSG00000001763	Tspan33	7218	6581	7588	8648.999	7503	6125	7493	7298	8388	8335	7731.999	5979	5995	6910.001	7740	6732.001	7203.999	6344	5742.001	6784.001	5083.999	7285	6699	6911	1094	1166	125.769513	84.997388	108.177692	131.857344	106.189722	109.43866	111.584048	100.094353	124.921241	141.29641	117.323659	83.951909	76.064636	98.161898	103.540617	110.519999	103.153928	96.349462	87.134256	101.958932	74.39131	105.40043
ENSMUSG00000001767	Crnkl1	1084	1003	1188.995	1246	1203	1088	1268	1257	1155.997	1166.998	1334.995	1035	1087	1219	1295	1173	1188	1167.998	1240	1205	1178	1273	1174	1175	751.001	794.003	11.479631	7.299391	9.37066	10.556211	9.372595	11.021996	10.386084	9.490441	9.574596	10.889557	11.170772	8.149458	7.620191	9.641262	9.604155	10.589598	9.347747	10.065889	10.421495	10.054867	9.936535	10.526769
ENSMUSG00000001768	Rin2	3085.999	3798.999	3486	3819.999	3626	3208.999	3798	3753	3675	3688	4298	3323	3180.001	3680.999	4518	3444.001	3715	3884.001	3341.001	3583.999	3403	3637.999	3287.998	3701	1237	1174.001	31.097304	29.346422	27.959296	32.745416	27.172079	34.201189	33.273043	30.253198	32.831644	44.420621	37.997305	23.908088	21.611172	29.355963	34.62506	26.135743	27.056137	30.088507	27.824613	32.352618	29.515642	24.487095
ENSMUSG00000001774	Chordc1	2691.998	1851.999	1938	2571	3343	3075.999	3182.999	2245	1619.001	2337.001	3321	3472	2289	2432.001	2125	2602	2984.999	2830	3096.001	2596	2729.77	2574.999	3723.001	3011	1035	851.999	49.064035	26.23563	28.837584	42.045901	46.916975	60.064809	48.22088	32.317234	24.003508	45.769215	57.366464	49.209417	27.711284	37.68923	29.019258	47.666936	43.06658	49.389119	55.380623	47.01273	39.989179	32.675298
ENSMUSG00000001783	Rtcb	2706	2893	2921	3265	2953	2606	3468	3230	2937	3176	3255	2728	3093	3026	3692	3139	3148	2821	2903	2861	2966	3456	2922	3059	1141	1084	47.166562	37.445538	41.707927	49.779205	41.726807	46.496544	51.591513	44.192193	43.626976	53.737599	49.3601	38.287504	39.359203	43.034276	49.148997	51.359426	44.865681	42.922059	44.362308	43.381242	44.342706	49.930989
ENSMUSG00000001785	Pwp1	607	595	668	710	643	586	792	705	634	702	676	577	617	638	755	691	681	610	640	619	659	694	660	639	191	207	8.090503	5.924021	7.414805	10.819718	7.046774	7.890406	9.697576	7.285039	7.110207	9.190929	9.766762	6.106118	6.031369	7.307853	7.782555	8.537903	7.333804	7.114231	7.556991	7.445659	7.392784	7.719106
ENSMUSG00000001786	Fbxo7	658.999	705.999	754	741	693.999	666	908	679.999	647	705	716	658	644	708	771.001	730.999	710.998	619	659.999	663	671	713	662	717.999	240	262.001	16.866043	10.744289	14.327632	16.288032	12.559073	17.781767	16.974912	11.751116	14.9182	11.725562	11.423233	9.138219	9.340426	13.944583	12.106122	15.376449	12.988119	10.631512	13.519013	14.758833	13.55401	10.347643
ENSMUSG00000001794	Capns1	5027	5414.002	5208	6542.999	5727.999	5499	6707	5953.001	5987.999	6073	6858	5537	5758.001	5704.999	7339.999	5929.002	5953.999	5568	5347.999	5342.001	4985	6552	5469.999	5841	1223.001	1684	166.907023	125.637913	133.479654	198.333879	155.118367	173.752533	180.635572	152.367678	166.063986	188.241118	187.507027	141.883025	135.19893	145.68104	175.600405	187.209196	158.124309	169.336753	150.078213	157.281647	134.478097	169.250165
ENSMUSG00000001802	Lrp3	502.001	713	673.001	1028	792	572	543	519	731	968.999	827	573	600	611.001	893	668.999	509	623	589	565	972	557.999	533	636	176	289	6.2017	6.499492	6.180899	10.058377	7.059523	6.599106	6.266956	4.538716	6.634215	11.152398	8.072652	5.289194	4.983105	5.833749	6.531547	6.882153	4.673145	5.542022	5.461978	5.748336	10.00409	5.208804
ENSMUSG00000001827	Folr1	24830	23280	25880.999	28143.002	26784	24343.999	31001.999	26854.999	29708.999	28459.999	28538.001	22693.001	23071.001	25342.999	31387.999	25965	27967.001	26131	22760.001	23941.002	18011.001	30708	23982.999	25322	4425	4200.001	1269.27001	912.836065	1094.044789	1251.415432	1083.249117	1286.135931	1352.251645	1065.221558	1273.351313	1404.221244	1256.462003	920.336347	843.059171	1058.324354	1216.084624	1250.583587	1160.487282	1180.619777	1011.940202	1064.021565	776.5332	1279.400756
ENSMUSG00000001829	Clpb	1951	1959	1891	1957	2149.001	2034	2239	2093.999	1955.999	2090.999	2360.001	1902.999	1856.936	1970.004	2271	1898.999	1885	1937	1846.001	1927	1995	2118	1773	1915	641.001	723.938	22.634718	18.032686	17.960193	21.592224	20.027207	28.019997	25.687261	18.903114	19.243083	26.726877	23.096662	16.214136	18.057056	16.738238	19.028437	18.929218	19.970625	17.66981	16.163626	19.391975	15.524193	21.138954
ENSMUSG00000001833	Septin7	4475.001	5034.001	4645	4902	5170.999	4340.086	5215.001	5206.001	4191	4715	5492.001	4658.931	4322.001	5003	5385	4881	4936.973	4915.999	5141.001	5046	5924.998	5131	4649	4889.001	3604.999	3384.998	61.613076	51.00457	53.242592	58.703082	59.437541	60.903185	61.382838	56.381738	50.53463	62.087758	65.895154	52.150998	43.870353	57.265551	57.038762	62.66629	56.063262	60.163799	63.485175	59.602343	69.119147	58.08033
ENSMUSG00000001844	Zdhhc4	538.001	613	645.999	830.999	611.001	519.999	728	674.001	679.998	790.999	700	508.001	691	576	878	680.999	589.001	447	567	567	597.001	659	565.001	613	155	216	18.296806	14.531522	16.520575	22.482422	15.772355	16.85113	19.317798	16.079081	19.132127	24.548179	19.075836	14.17267	16.091784	15.399221	21.037352	19.609643	14.823488	12.790475	15.552835	16.156495	17.655977	17.63042
ENSMUSG00000001847	Rac1	10637	11670	11948.999	13718	12242	11401.999	13966	13540	12642	13582	14572	11288	11153.999	12832	15285	12868	13163.001	12378.999	12200	12101.001	11278.001	13191	11706	12964	2994	3818.355	245.697831	208.5066	222.490421	279.090608	229.701123	269.266133	275.520288	246.550579	249.351343	317.913053	295.99109	200.706536	177.24609	244.954624	277.312001	287.61905	253.908226	250.176559	244.578344	241.644028	216.196941	242.920316
ENSMUSG00000001855	Nup214	1342	1507	1696.999	1681.001	1593	1290.999	1636.999	1720.998	1600	1604	1682	1334	1382.999	1785	1728	1574	1541	1404	1756	1814	1876	1586.999	1593	1721.999	508	733.001	7.336971	5.954648	10.889249	12.405714	9.859974	13.873606	12.55878	10.013911	7.044316	14.252354	11.734334	10.839149	8.051537	12.062934	11.480823	10.448125	9.015979	13.376574	8.764367	11.521355	10.556285	12.680592
ENSMUSG00000001864	Aif1l	166	159	144	132	164	111.999	202	155	153.999	189	134	153	150	127	273	142	151	175	125	126	415	142	156	152	72	104	1.764646	2.374303	4.362552	1.227896	1.416329	3.720032	2.581176	1.539868	1.741654	6.454757	1.242895	1.31134	1.165611	1.103959	3.475666	2.081102	2.166572	1.709447	2.054531	1.33304	4.064641	1.254022
ENSMUSG00000001870	Ltbp1	307.999	436.999	369	476	529	313	365	503.999	423	367	379.999	300	410	479	506	440	425.999	324	457.001	499.001	461.462	334	398	445	192.264	228	1.796594	1.961795	1.794371	2.550601	2.532773	1.94396	1.872926	2.415355	2.073128	2.120389	2.033551	1.434898	1.896435	2.453984	2.304893	2.504931	2.447444	1.762916	2.519714	2.585854	2.386597	1.744981
ENSMUSG00000001891	Ugp2	3738	4240	4271.001	4517.001	4337	3978	4760	4689.001	4225	4335	5008	3937.999	5122	4432	5051	4281	4563.999	4260	4247	4195	3952	4720	4208	4600	895	808	65.242592	58.31768	63.780073	76.903963	60.767633	70.153149	78.269041	66.381872	63.690627	77.180138	80.656664	61.755829	82.917642	70.381515	69.298923	72.14904	64.411482	67.44544	62.907263	64.425454	54.748808	73.669807
ENSMUSG00000001909	Trmt1	818.001	789.001	795	934	823.001	779.001	923.997	772	743.999	867.001	870.997	788.999	938.004	787.999	958.001	781	732	787.999	853.001	878	1035	745	811.998	868.999	164.058	231.016	21.321005	11.982108	12.894538	16.530426	15.299161	17.973401	14.998384	14.040196	11.98887	16.745709	19.865983	14.878456	17.257482	12.652073	15.316808	16.354302	13.835592	13.580978	19.424456	17.672138	22.508061	14.957908
ENSMUSG00000001910	Nacc1	3765.017	4267.195	4429.892	4908.018	4411.778	4189.338	5136.431	4661.02	4480.23	4456.169	5301.719	4395.151	4108.001	4412.695	5249.373	4403	4330.572	4293.609	4379.71	4472.645	4401.082	5030.118	4415.682	4637.051	1604	2020.959	34.603795	26.061207	30.6561	37.232838	30.348028	37.045753	37.868105	32.605379	32.01891	37.479864	42.249178	30.045572	23.406555	29.996701	35.05847	33.734994	30.972432	33.11945	33.963243	32.903712	33.08513	35.229832
ENSMUSG00000001911	Nfix	8994	9429.021	9803.999	11311	9729.001	8993	12301	10377.001	10734.001	11533	11782	7728.999	8502.001	9403	12554.999	10437	9166.001	9129	8985	9204.001	8403.996	11147	9148.001	10183.999	3747.752	6513.846	66.528741	55.319116	61.615983	78.648382	62.015898	73.035044	86.177115	59.511358	67.788715	85.280219	82.399084	47.008122	48.659063	58.206812	72.370451	83.362149	60.511265	63.739193	60.832643	66.269098	53.229504	76.071898
ENSMUSG00000001918	Slc1a5	598	525	746.086	779	606.001	485	555	611.999	683.999	773	635	472	580.001	615	717.999	551	371	427	622	699	547	508	523.001	672.001	82.001	162	10.074092	5.23258	10.576012	12.786653	6.490496	6.803032	7.918183	7.774439	9.324767	12.441	7.694817	5.270295	6.919619	7.828134	8.961528	10.828862	6.078779	6.627996	9.025644	9.415577	6.666795	7.322929
ENSMUSG00000001924	Uba1	12749.001	12242.001	13664	14431	13869	11728.66	15107	14976	14041.001	14257.999	14941	11733.99	12803	14224	15375.999	14101.001	13036.001	12187	13415.999	13600	13382.001	15751.001	13445.001	13864	2988	3563	160.764218	117.790915	137.944358	161.081978	137.2275	158.187292	162.67686	146.223484	141.555454	184.50752	153.552189	118.282236	119.007981	141.707736	143.852305	175.531952	132.115363	134.055242	149.712038	154.498391	153.196662	163.804295
ENSMUSG00000001930	Vwf	133.001	508	320	467	1175	238	313	462	262	309	229	208	372	670	344.484	473.001	402	235.999	640	550	468	264	363.999	718.001	384.001	1327	0.6094	1.577362	1.119519	2.023246	4.560257	2.567254	1.206974	1.816453	0.973759	1.540222	0.855068	0.868672	1.299336	2.562745	1.168772	1.631631	1.509664	1.641229	2.019621	1.736896	1.661609	0.812341
ENSMUSG00000001942	Siae	1096	1153	993.001	1098.999	1224.999	1160.999	1197.394	1048	1012	1155	1151.001	903.001	955	1086.939	1289	1023	1024.001	1035	1023.001	929.999	1085	1187	994.999	944.999	260.982	285	12.176051	9.066163	8.567938	10.173133	10.370365	12.591781	10.800046	8.737952	8.97906	11.241278	10.639544	7.705703	6.921412	9.22761	10.170242	9.955319	8.959644	10.483101	9.579015	8.700763	10.849663	9.948548
ENSMUSG00000001946	Esam	243	322	434	404	419	231	282	514	234	304	125	230	366	372.732	389.999	328.001	273	239	426.001	509.999	452	241	343	352	94	120	4.845252	5.099045	6.897472	6.898484	6.551817	4.787346	4.607678	7.946872	3.840339	6.878624	2.191048	3.73177	5.104596	5.999564	5.981628	6.551381	4.509905	4.438133	7.667244	9.657329	10.476168	4.054837
ENSMUSG00000001948	Spa17	445	494	547.999	618	480.001	520	648	670.56	490.001	635	675	526	583.999	582	798	602.999	630	493	497	557	428	639	554	628	351	296	30.300834	25.082746	31.015086	37.169047	26.938839	36.378304	37.755394	36.263127	28.81616	42.152438	40.354483	29.157659	29.447724	32.792289	42.055005	38.885714	35.438959	29.574554	30.048645	33.194245	25.116168	36.366038
ENSMUSG00000001962	Fam50a	945	794	865	1024	935	908	1002	842	755	973	1070	940	959	881	1039	894	792	918	822	828.083	802	997	900	857	350	362	26.814549	18.052915	19.745581	25.403071	21.391503	26.996933	23.752884	17.708994	17.640015	25.332708	26.04032	20.876482	20.374464	20.195476	22.284573	24.40581	17.599646	22.175323	19.517105	19.294585	20.080773	22.322581
ENSMUSG00000001964	Emd	757.226	981.264	776.127	1008.338	914.316	1090.261	1266.849	996.916	768.99	966.853	1213.156	1116.645	980.794	864.63	1189.787	883.768	991.647	900.795	923.523	960.454	842.801	1088.641	931.408	1045.604	145.202	163.612	23.599056	24.118821	19.948539	28.298718	22.527373	36.034308	34.029619	24.655886	20.731933	30.688575	33.860428	28.567221	23.421479	22.471484	29.859269	27.56272	26.719249	22.770095	24.892417	27.12764	21.47441	26.159123
ENSMUSG00000001983	Taco1	294	261	255	287	292	298	286	251	265	294	326	263	287	287	346	251	321	284	285	269	253	302	282	325	85	112	7.908511	5.224023	5.637083	6.755652	6.381181	8.223379	6.570866	5.315558	6.090756	7.695051	7.651473	5.703973	5.643417	6.312898	7.13854	6.355931	7.084668	6.673668	6.718576	6.296012	5.816684	6.748722
ENSMUSG00000001995	Sipa1l2	1142	1441	1584	1960	1496.999	1208	1455.001	1592.001	1515	1633	1674	1323	1183	1524	2001.001	1528	1492	1403	1709	1658	2386	1743	1449	1524	663	918	5.535951	5.180988	6.280192	8.241561	5.858385	5.974446	5.972137	6.067941	6.209666	7.643022	7.078676	5.165613	4.182553	6.023186	7.375874	6.92235	5.86815	5.90868	7.204256	6.936121	9.851663	6.974698
ENSMUSG00000001998	Ap4e1	363.941	404.483	440.741	470.477	437.409	346.335	427.001	408.805	346.568	383	445.156	352.244	378	453.77	364.999	350.001	367	413	432.712	579.999	629.693	332.795	396	394.443	167	226	2.77079	2.524169	3.428969	3.222328	2.58693	2.801742	3.020786	2.476438	2.879425	3.398015	3.405674	2.062054	2.016105	2.868861	2.289902	2.581807	2.280946	3.312465	3.06116	4.643851	4.426788	2.263338
ENSMUSG00000001999	Blvra	511	667	668	755.999	680.999	658	842.001	744.001	656.001	758	865	733.001	752.001	701.999	855.001	707	765	662.999	620	687	523	713	613.999	691	213	181.001	19.549812	18.385995	20.706381	24.392015	21.699461	24.423018	26.934509	23.498944	23.449016	27.350031	29.273087	22.500735	19.909939	22.83779	25.012583	26.415968	22.823762	20.962884	21.573921	21.527573	16.934997	23.063876
ENSMUSG00000002006	Pdzd4	98	431	99	126	121	120.999	136	140	98	110	103	161	106	135	127	136	142	130	107	106	923	99	120	118	127	178	0.802898	2.81302	0.666556	0.903323	0.805361	1.016958	0.951661	0.944902	0.751593	0.922774	0.790027	1.063493	0.681726	0.934115	0.798039	1.048893	0.999717	0.930415	0.768251	0.755625	6.72051	0.713581
ENSMUSG00000002010	Idh3g	3172	3420.001	3473.001	4100	3301.012	2913	4097	3876	3750	3976.001	3742.001	3369.999	3552	3477	4461.999	3698	3761	3333	3299.006	3308	3110.999	3934	3271.001	3554.001	798	897	109.321834	81.456493	94.862885	113.034361	77.097803	101.499946	114.353292	105.38518	109.883692	122.466734	103.290257	78.932123	74.808685	97.938767	100.313318	125.808035	105.362841	91.938306	98.922132	92.834261	89.215431	116.39498
ENSMUSG00000002012	Pnck	110	223	212	108	172	59	113.995	279.715	252	124	108	361.999	358.395	139.023	149	112	133	111	178	178	870	175	117.999	179	4027.369	7694.83	5.251306	7.219048	8.316304	4.174723	6.583634	2.75343	4.534347	10.473124	9.747801	5.237556	4.044263	14.270255	12.589899	5.459785	5.137624	4.838954	5.006227	4.704961	7.471458	7.079036	26.714473	6.449417
ENSMUSG00000002014	Ssr4	1483.001	1805.999	1939.999	1908	1838	1665	2062.001	1826	1715	1929	1981	1721.001	1921	1651	2119	1703.001	1905	1867	1535	1698.999	1591.001	1984	1584	1789	510.999	335.999	81.834759	74.57228	87.958042	90.48146	83.25372	93.824114	97.122929	80.444612	81.426854	104.39636	95.617502	76.909811	77.49251	75.21109	90.978314	89.013614	86.876593	90.825226	74.598658	80.526406	74.697926	92.301895
ENSMUSG00000002015	Bcap31	3688	3730	3604	3897	4003	3720	4481	3856	3764	3849	4272	3417	3680	3316	4260	3680	3654	3666	3238	3251	3186	3932	3641	3349	661	656	115.996376	87.29303	93.154777	107.25608	102.284526	120.02815	120.375375	95.481286	101.153537	117.792663	117.237029	86.650846	84.608547	85.283987	102.765899	108.958073	94.295108	100.726759	89.251458	88.968519	85.645951	102.738736
ENSMUSG00000002017	Fam98a	1106.999	874.109	962.001	1177	1213	1105	1319	1062	942.999	1029.999	1206	1112	1067	1013.999	1068	1059	1035	1067.001	1098	1057	1058	1152.001	1133	1103.999	312	259	14.762325	9.089413	11.105455	14.283369	12.969716	16.21429	14.834616	10.812944	10.216866	15.514925	12.934862	11.744462	9.854059	11.4036	10.170516	14.570921	11.953016	13.304073	13.329165	13.220693	13.086143	11.911905
ENSMUSG00000002028	Kmt2a	4172	4310.999	5103.001	4468	4901	3448	3994	4620	3969.001	3150	3615.999	4025.001	4264	5445	3992	3916.001	4461	4954.999	5963	6030	8883	3123	5554	4982	2657	3740.001	8.696635	6.505007	8.944657	7.697243	8.409591	7.081444	7.384909	7.165538	6.592341	6.666175	6.19968	6.663206	5.999285	8.545358	5.887985	7.005796	7.353937	8.619255	10.831983	10.987465	15.667307	4.877279
ENSMUSG00000002031	Ift46	2283.001	2647	2874.998	2995.001	2119	1958.002	2926	3151.999	3058	2904	2711.999	1991	2389.001	2581.001	3780	2611	2486.998	2839	2341.999	2753	2263	2678.001	2197	2793.999	656.001	629	88.760565	80.100323	94.016449	117.46182	63.717036	71.709124	94.171816	103.408326	92.592671	110.435226	102.225274	63.597064	62.918362	88.931111	113.668294	96.340674	70.653518	103.36756	81.411515	80.794056	75.91893	81.965047
ENSMUSG00000002032	Tmem25	92	208	78	133	131	81	95	85	74	104	73	94	188	85	85	128	89	89	77	60.999	303	73	68.001	84	38.001	61	1.210159	2.081594	0.883197	1.525352	1.397083	1.144869	1.620469	0.874915	0.870096	1.349916	0.840012	0.99081	1.806122	0.906175	0.840176	1.60135	0.997073	1.021938	0.891449	0.716034	3.893063	1.018627
ENSMUSG00000002043	Trappc6a	595	773	636.999	755	701	701	865.001	784	670.001	692	881.001	741	760	667.999	918.001	732	783	608.999	672.999	709.001	465.554	688.999	648	683.999	98	113.001	34.981369	35.617424	30.524539	42.404634	33.778703	41.043518	44.29191	35.775281	35.091851	39.529432	45.449694	34.442284	32.245449	31.894132	40.861628	40.680442	37.521953	32.087958	36.051898	36.061344	23.756728	33.347929
ENSMUSG00000002052	Supt6	8583	7644.001	8577	8357.487	8887	7618	9543	9161	7586	8347	9283	7816	7485	9243	9150	8452	8668	8160	8919	9059	8896	9858	8897	8974	4240	4906	42.068316	28.121277	34.649251	35.900549	35.604268	38.346853	39.909214	35.498528	31.808258	39.885238	40.024424	31.57737	27.420491	37.513944	34.540377	39.136217	34.747049	35.185365	38.581028	38.869066	37.662883	40.995141
ENSMUSG00000002058	Unc119	2473	2386.001	2292.999	2532	2202	2718.999	3314.001	2725.999	2456	2329	2658.999	2698	2379	2385	2915.001	2700.001	2899.999	2187	2353.001	2387	1701	2566.999	2541.001	2305.999	451	543.999	80.05217	57.568777	63.090721	70.546221	58.950804	90.22956	89.901327	66.758388	66.669281	72.827678	76.06747	69.200329	56.159862	60.785827	69.459711	81.641651	76.715013	59.077202	67.169322	66.350036	49.088962	68.720877
ENSMUSG00000002059	Rab34	994	1241.001	1184.001	1484	1049.001	969.001	1351.001	1125.999	1221.881	1293.999	1255.001	1025.999	1225	1133.999	1570	1210.001	1186.999	1225.001	1199	1214	969	1271	1165	1344.999	220	212	28.403012	24.058611	25.949953	33.676807	22.684806	26.917469	30.749066	25.233969	29.377886	35.203502	31.198285	22.493267	24.326731	26.058425	30.378903	30.80289	27.022514	30.698785	27.580395	30.321373	22.983143	31.233036
ENSMUSG00000002064	Sdf2	2918.001	2939	2615.999	2813	2830	3044	3511	2953.001	2765	2868.001	2926.001	2751.001	2383.239	2534	3313	2725.001	3111	3018	2523	2520	2237	3091	2769.001	2510	411	289	133.204007	108.528244	102.015454	121.64765	102.774705	140.438021	136.982976	107.892834	106.848202	133.198892	122.377114	101.847465	80.676625	96.628598	119.622039	123.943111	121.2973	124.925336	104.185263	101.801776	90.39686	121.868365
ENSMUSG00000002083	Bbc3	87	108.001	112	99	94	89	83	92	86	80	139	77.999	137	119	99	83	106	75	86	108	122	81	88	117	30.715	66.751	1.914166	2.250004	2.698978	1.688161	1.488124	1.779169	1.498472	1.764599	2.152121	1.516866	3.00473	1.790183	2.462306	2.56388	2.082105	1.950743	2.758869	1.276735	2.318452	2.074528	2.262608	1.670383
ENSMUSG00000002102	Psmc3	5847.999	6005	5966	7006.999	6148.001	6359	7592	7044	6263	6629.001	7565.999	6214.59	6410	6131	7714	6864	6828.001	6342.001	5936	6253	5105	6771	5999	6336	2467.999	1861	189.600681	139.212419	169.751035	207.356255	165.793712	199.904408	214.323365	183.747855	171.313733	226.18913	197.458707	149.959365	142.924666	164.181128	205.795959	208.667039	188.332651	166.730001	172.081909	181.490729	152.786745	190.234926
ENSMUSG00000002103	Acp2	4739	4666.999	5356	5631	5296	4294	5240	5001	5159	5416	5263	3733.999	4383	5102	5961.001	4901	4544.001	4182	4727	4649.999	4502	5445	4642.999	4673	1095.999	985	45.701343	34.369435	41.101935	50.335834	40.049509	45.071231	44.928432	38.30487	41.919513	52.239814	48.003595	28.141526	28.838821	42.308485	44.646067	46.462961	37.287087	36.113457	39.327004	39.20858	36.092338	40.493394
ENSMUSG00000002104	Rapsn	56	54	61	81	56	53	83	73	83.999	70	62	60	47	90	98	72	88	57	62	76	54	67	59	76	25.999	23	1.58054	1.018977	1.750372	1.688996	1.08502	1.376774	1.793929	1.357461	1.991305	1.654869	1.286685	1.185614	0.868885	1.787521	1.837599	1.639553	1.827458	1.154832	1.31501	1.673862	1.126906	1.409716
ENSMUSG00000002105	Slc39a13	3840	3187.999	3192.001	3894.001	3801	3948.001	4398	3477.999	3409	3466	4490	3536	3358.998	3310	3917	3370	3570	3585	3201.001	3358.001	2732	3667	3632	3433.999	899	1028	88.212262	53.340734	62.047994	76.104183	65.469956	95.012612	89.099814	71.072501	61.399125	64.477568	76.775492	58.936962	59.846696	65.767126	65.904995	75.898853	63.245244	74.978733	58.890962	65.676568	51.481282	62.519474
ENSMUSG00000002107	Celf2	909.998	1847	889.999	988.001	1084.999	770	977	1046.001	966	910.001	953.001	823	832	1049.999	1014.999	942.001	928	820.001	866.999	921.991	1765	905	823	1023.001	547	748	7.52975	7.736655	5.337203	12.048866	8.467938	5.166683	9.300033	5.868248	7.665498	6.287941	6.784325	4.179208	4.26029	8.460109	5.184762	6.505586	5.008083	5.159315	5.447385	8.294513	17.645107	7.035436
ENSMUSG00000002108	Nr1h3	240.999	249.999	210.001	300.999	441	294	375.999	309	230	325	336	298.001	632.999	274	371.999	304.999	313.999	275	314	324	241.001	262	282	264	93	118	4.822365	5.645625	6.265469	8.366672	9.623946	6.040628	7.617303	6.938517	6.65177	6.236136	11.244094	6.904337	9.100817	4.369611	10.972968	8.744181	9.406624	8.520058	10.271574	7.874178	9.08207	6.892682
ENSMUSG00000002109	Ddb2	288.001	281	317	356.999	274.999	256.999	276	231	204.001	262	285.001	247	338	289.999	265	231	166	242	290	392.001	413.999	301.999	272	251.999	110.001	149	5.600832	4.095758	5.258867	6.240738	4.135246	5.080381	4.597919	3.667997	3.505569	5.088555	4.896047	4.107192	4.686643	4.468523	4.142612	4.627941	2.810756	4.316706	4.714161	6.269538	6.887306	4.485703
ENSMUSG00000002111	Spi1	35	86	60	58	79	35	57	52	58	58	41.999	49	68	109	49	70	76	75	58.001	77	49	89	61	93	16	36	1.751913	2.211633	1.841236	1.574438	1.808066	1.081017	1.736776	1.392538	1.834387	1.950655	1.568941	2.052442	1.878158	3.533515	1.469445	2.557209	1.777083	2.334404	2.281984	2.572935	1.971283	4.162314
ENSMUSG00000002129	Sf3a1	3549	2915	3413.999	4051.999	3977.999	3408	4101	3566	3281	3664	3898	3298	3156	3469	4042.999	3782	3517.001	3215.999	3735	3242	3409.001	3976	4116.1	3454	1420.999	1724	28.495095	16.296531	28.919499	28.858084	31.096886	26.354574	28.355582	25.839872	23.860726	30.25212	33.147407	20.425596	20.365289	23.006476	25.507745	36.441379	25.808394	27.556484	27.405811	27.616526	23.395112	22.80756
ENSMUSG00000002147	Stat6	1978	1992.999	2042	2250.999	2044	1884	2516	2136	1897	2017.01	2074.001	1916	1983	2129.001	2211	2028	1998.999	2006	2213	2259	1716.999	2045	2162	2129	459	624	24.168553	14.216109	18.058943	24.637572	18.73493	21.931617	22.327694	20.633735	16.111814	23.014314	23.141622	14.219609	18.138974	16.817049	18.798696	23.813008	15.733803	30.389304	24.475901	22.625001	17.160031	18.897179
ENSMUSG00000002205	Vrk3	887	954.001	907.001	1101.001	950.996	897.001	1145.001	972	1044.999	1089.001	1103	992	907.001	1024.999	1317	1020	1029.001	1108	886.001	963.999	902	1090.999	917	946	130	203	19.134189	15.395361	17.326281	23.292906	17.672151	24.74154	25.444752	17.432584	21.438648	29.200937	21.752432	16.464547	15.224437	21.252073	25.143002	21.867366	21.439741	21.226513	18.837364	18.220214	18.800286	23.403816
ENSMUSG00000002210	Smg9	480.999	452	512	581.999	506	397.001	515	496.999	536.999	504.001	549	372.001	463	449	591.999	463	492.999	455	446	495	470	618	431.999	563	131	166.001	8.852743	6.993359	9.109035	10.485797	7.918583	6.932953	8.904513	11.842259	7.863833	9.4227	8.807362	7.003564	6.897501	6.209985	8.035825	7.408381	6.84095	7.470038	7.518387	8.881967	10.35119	9.723632
ENSMUSG00000002221	Paxip1	1845	1909	1987.93	2000	1733.75	1756.999	2373	2222.001	2009.001	2016.397	2076	1643.193	1712	1822.001	2145.001	1809.17	1907	2035.001	1833.003	1971	1942.969	2018	1756.002	2044	662	825.002	26.488572	22.275152	27.881926	32.231374	22.313647	31.842535	35.909014	25.305483	30.463908	35.925431	33.538125	22.133896	22.597171	21.897419	28.528716	29.078589	28.723214	33.340423	26.512024	32.050062	32.407071	29.638053
ENSMUSG00000002222	Rmnd5a	4871.001	4600	5092	5554	5710	4711	5514	5300.999	4518.999	4820	5723	4960	4606	5522	5524.999	5389	5515	5562.999	5442.001	5239	5430.001	5102.999	5705	5190.001	1320	1461	29.808974	20.753608	26.979284	30.193301	29.426681	28.964486	30.115783	27.401695	23.522115	28.613618	30.867186	24.270145	21.393611	27.863597	25.003531	30.462891	27.614184	31.781018	30.211524	29.411252	29.679434	26.409747
ENSMUSG00000002227	Mov10	877.975	815.984	988.977	1193.042	1035.987	823.993	1034.981	972.997	1059.973	1140.971	1065.983	769.994	897.992	914.968	1094.953	911.974	802.999	758.997	949.988	998.93	812.974	994.001	910.984	830.445	183	251	11.083343	6.042837	8.544116	10.592888	10.584408	8.199704	12.46569	8.065057	10.180302	13.989836	13.71021	6.132983	6.695606	8.96836	10.808333	10.16779	6.933807	6.96019	9.69075	10.59422	10.069571	8.423481
ENSMUSG00000002233	Rhoc	1586	1867	1689.999	1755	1557	1681.999	1990.999	1939	1585	1727	1814	1648	1668	1604.999	2112	1808	1928	1632	1630	1686.001	1259	1784	1656	1655	303	367	66.277023	52.714133	55.358955	56.09971	48.676325	68.719965	65.744083	55.346559	51.220494	62.759069	59.312607	50.379894	45.594714	50.246946	61.140774	67.628191	61.403412	54.359022	53.68539	59.483206	40.907782	58.611031
ENSMUSG00000002249	Tead3	438	434	503.522	539	435.999	439	572	524.001	470	474.001	615.999	470.002	554	521	603	480.005	422	490	498	486.003	513.999	504	464.001	488	246.013	486.062	5.638004	4.480426	11.212295	6.263625	5.207794	6.065565	6.582393	18.164261	11.38755	6.330923	7.037178	16.202233	16.835236	14.919644	6.556922	6.011702	4.686949	8.981149	10.942102	11.968673	6.13834	5.69988
ENSMUSG00000002250	Ppard	648	605.001	686	872	696	685.001	892	751	709	813.999	792	755	727	679.999	806	717	583	628	760	674	627	679	791	664	218.048	344	7.133913	4.784171	5.667755	7.783495	6.215217	7.71345	8.941023	6.756111	6.344954	8.719433	7.942616	6.542455	5.495068	6.487373	6.367098	7.134976	5.598895	6.236952	7.632141	6.427646	5.846424	6.440561
ENSMUSG00000002265	Peg3	14199	11580	12091	11884	13937	11284	14669	13478	10278	10060.001	12901	12084	11008	15433	10647	12022	12207	12240.999	15002.999	16435	27315	12254.001	14655	14885.001	9249.001	9671.003	52.231363	31.8778	36.694433	38.435465	41.493732	42.36544	45.929744	38.769132	32.363114	35.886136	41.293502	35.661952	29.748542	46.508732	29.822533	41.416907	36.695912	39.677139	48.657211	53.108316	88.156996	37.024065
ENSMUSG00000002274	Metrn	3703	4072.001	3782.001	4393	3893.001	4027	4865.991	4039	4191.915	4071.001	4604	3702	3513	3300	4776.001	4041.999	4266	3473.001	3473	3342	2770	3874.999	3506	3283.998	667.099	869.358	166.434422	140.835246	141.778001	175.320244	139.433808	186.781207	192.684669	144.527696	168.978303	178.068911	184.950539	131.017844	118.417091	119.586926	173.12325	168.738739	161.372899	139.003592	135.197904	132.881005	101.34526	146.950497
ENSMUSG00000002279	Lmf1	596.001	661.999	664.001	648	731	711.001	712.999	638.999	613	604	721	586	642.999	604.999	682.001	601.999	595	614.999	527.001	479	580	647.001	579	570	125	201	11.62826	10.268685	11.008118	11.340851	12.207634	15.07436	12.40998	9.880071	10.410522	12.209534	12.514193	9.068001	9.428771	9.648308	10.982128	13.059136	10.167517	10.602491	8.784175	8.650717	10.347788	10.775352
ENSMUSG00000002280	Ciao3	672	695	697	772.001	617	624	906	675	676.001	736	776	678.001	728.999	633	855	723	636	638.999	629	675.001	690.001	696	682.999	704.999	190	192.001	13.540716	9.266622	10.18303	12.848836	8.552071	12.24368	12.397316	8.321399	9.019137	11.036584	10.286649	9.677881	9.12995	8.648872	11.425207	12.039445	10.019805	9.49501	9.458661	9.18283	10.111797	11.486945
ENSMUSG00000002307	Daxx	889	810	930	1002.001	931.002	819.999	995.001	897	883.999	909	924.999	770	775	828.999	1105	923	818	826	827.001	829	785	978	814.001	785.998	267.999	288.999	14.606403	10.411467	14.726452	14.423493	14.137048	17.164777	14.887144	12.167524	10.61141	12.468798	14.818977	10.627027	9.363325	10.960641	12.247665	13.294636	10.150716	11.423885	11.719941	13.297026	10.591841	12.87236
ENSMUSG00000002308	Cd320	1009.999	959	970.999	999	1023	1021	1187	1006	1058	1018.999	1047.001	898.999	818	871.999	1155	1044.999	1144	1112.999	945	867	784	1132.999	996	872.999	154	138.168	33.545738	24.354264	28.314159	31.096506	26.553971	34.895231	34.896042	27.727343	31.770865	34.915789	30.844698	23.985862	20.738581	23.962041	31.548902	33.588839	33.554241	32.450641	28.272959	26.84088	20.235729	32.801356
ENSMUSG00000002319	Ipo4	2678.29	2858.655	3349.999	3199.775	2708.59	2808.999	3389.339	3287	3212.13	3297	3347.001	2684.984	2844.265	3037.188	3466.769	3160.735	2891	2527.421	2959.781	3000.195	2666.885	3487.247	2737.269	2866.791	615.252	854.179	54.790885	32.974071	37.355424	39.546854	37.189172	47.507786	48.418592	43.372444	37.311692	51.836692	40.688891	35.974567	35.603755	35.769738	32.771125	51.027502	32.048757	33.768423	47.23725	42.097143	41.057222	43.586938
ENSMUSG00000002320	Tm9sf1	4408.641	4386.055	5138	5162.602	4814.142	4292	5311.751	4860.001	5161.424	5309.784	4912.002	3804.138	4066.087	4540.44	5514.532	4484.399	4593	4348.144	4311.44	4461.744	3482.645	5495.166	4278.978	4400.913	812.904	907.124	88.700795	63.718421	78.817509	91.306204	73.465515	89.660356	90.967677	72.667368	85.36851	98.723229	78.977747	56.066688	57.617164	71.518375	85.051663	80.531077	74.696579	75.17963	71.422459	77.983517	56.862751	91.18169
ENSMUSG00000002324	Rec8	455	563.001	712.001	597	450	489.999	655.001	652	770	608	549.001	451	607.999	719.001	710	707	549.999	417	428	559	642.999	704	507	558	66	140.999	7.828667	6.996383	12.285887	8.812361	10.150062	8.855965	14.533133	9.530275	10.954081	10.593337	12.229638	7.100669	7.761978	12.792618	8.845335	16.295447	9.872276	6.359142	7.389741	8.372097	11.111158	12.918853
ENSMUSG00000002325	Irf9	848	907	883	1205	1104	1039.001	1026	938.001	860	1088	1040	850	929.999	847	1033	940	821	917	1131.001	977	928	971.999	931.999	859	337	260	12.334103	9.642269	10.036258	14.964204	12.669101	14.54927	12.466355	10.606314	10.538683	14.863663	12.874898	9.996323	9.695368	9.954518	11.602635	12.544691	9.374067	11.549858	14.174587	12.158989	11.248572	11.515612
ENSMUSG00000002326	Gmpr2	487	460	492.001	566.999	503.999	522	591.999	538	436.999	525	539.001	436.998	515.999	493.999	590	544	455	527	480	497	555	541	478	483	145	137.001	16.745368	11.160956	11.493472	15.330085	13.303498	18.052942	14.034831	11.874245	12.425212	15.602341	14.984481	10.307928	9.285486	12.38476	13.570908	15.899736	12.660427	16.272112	13.366443	13.524675	14.742842	15.742672
ENSMUSG00000002329	Mdp1	740.001	983	893	902	758	882	1065.922	1067	800	865	1005.999	762	972	914	1101	916	947	946	827	896	907.999	928.001	792.001	986	215	206	15.511523	15.183527	15.382574	16.404233	12.667483	18.611613	19.086726	17.278704	14.058379	17.735113	18.23244	12.641525	14.918609	15.375825	17.437765	17.917762	16.240593	16.999375	14.987646	16.38375	16.347877	15.931347
ENSMUSG00000002332	Dhrs1	2032	2119.001	2265	2480	2322.999	2160.999	2714.001	2498	2163	2290	2618	2215	2625	2200	2877	2371	2409	2260	2126.999	2144	2059.999	2395	2167.001	2335	569	555	61.361316	42.099236	57.560502	68.372939	58.49967	68.645307	79.889603	61.545607	56.662958	61.381178	66.190058	53.75922	72.293419	53.414389	65.176411	66.334309	52.803405	52.7262	58.500799	57.649769	53.868118	57.648116
ENSMUSG00000002342	Tmem161a	1127.001	1135	1130.001	1385	1124.999	1110	1321	1126.998	1249	1164.001	1334	1030	989.001	1047	1328.001	1155.001	1129.999	1043	997.999	1093.999	995.999	1263.999	1033	1069	200	193	26.582051	19.607021	22.515186	27.591509	22.370093	29.081565	24.705489	18.605129	23.941973	34.800357	26.20988	21.381679	15.989783	20.252538	25.714497	23.377269	20.245663	19.349242	22.056433	26.206214	20.864797	22.366115
ENSMUSG00000002343	Armc6	142	154	131	148	170.999	157	188	131	154	174	171.999	177.001	155.001	130	186	136	178	153	159	144	231.001	147	158	154	46.001	57.999	2.200546	1.920097	2.470328	2.61143	2.788823	3.221287	2.458581	1.603134	2.60253	4.808238	2.696248	3.929429	2.587604	1.81078	2.460802	2.733457	5.338573	3.374568	2.494575	2.573807	5.408259	2.144131
ENSMUSG00000002345	Borcs8	471.999	560.999	516.999	577	496.999	524	657.001	526	481	596	732.001	548	570	517	636	570	550	539.999	549	508.001	539.999	507	517	532	112.001	203.999	27.02589	24.433995	25.440362	29.550603	24.282101	31.854105	33.036928	24.488043	24.111691	33.802498	38.052628	26.403579	24.744509	24.882296	28.484827	31.796385	26.862921	26.805177	28.853578	26.090773	26.782581	24.816189
ENSMUSG00000002346	Slc25a42	292.001	303	308.985	408.952	395.983	309	407	310.992	301.977	392.992	372.91	335.958	537.991	313	365.97	351	269.001	292.967	333.875	298.987	386.949	337	309	331.981	76	99.001	3.218778	2.459681	2.794522	3.912892	3.584482	3.493764	3.850009	2.597434	2.710973	4.084198	3.717402	3.035839	4.206905	2.878923	2.917092	3.56827	2.31901	2.724436	3.283721	3.006703	3.7728	2.91758
ENSMUSG00000002365	Snx9	3408	3305	3803	4962	4430	3729.003	4561	4076	3828	4666	5127	3771	3705	4077	5163	4194	3993	3976	4048	4020	3327	4569	3837	4238	1766	1913	34.607972	24.914207	31.272822	43.258384	36.093708	38.024615	38.825174	32.251092	32.994243	45.685037	44.723396	30.709074	27.09203	33.323641	39.701552	39.738072	32.854773	35.197316	35.461514	35.052889	28.808511	37.758794
ENSMUSG00000002372	Ranbp3	1616	1624	1595	1687	1549	1510.999	1871	1667	1547	1602.001	1832	1644.001	1728.001	1596	1801.999	1685	1481.001	1631	1502	1498.999	1607	1607.999	1488	1647	391.999	396.994	26.30093	19.529384	19.615829	21.837181	17.828383	24.080401	25.278509	20.489627	20.292753	25.006042	24.707797	19.85847	19.000425	20.063874	22.892046	25.206455	17.905597	23.23982	19.514649	19.166439	21.973548	21.565188
ENSMUSG00000002379	Ndufa11	3065.83	3531.587	3197.862	3882.433	3435.688	3761.686	4587.764	3885.771	3692.788	3987.951	4155.755	3559.147	3812.549	3377.835	4709.752	3729.786	4169.427	3583.451	3300.751	3280.561	2492.939	3489.798	3456.345	3678.609	1438	1069	320.677612	276.669726	275.324425	355.554042	291.335878	404.431269	409.860262	321.519962	330.098593	405.92919	378.810293	301.02424	290.587019	288.610582	380.328939	367.181781	358.367297	326.691436	302.056829	298.740527	221.61104	303.429297
ENSMUSG00000002393	Nr2f6	1334.999	1409	1276.999	1400	1343	1321	1616.999	1469.975	1335.754	1356	1548	1408.001	1470.982	1241	1504.999	1348.001	1456.001	1363.001	1199.996	1184.999	966	1334.999	1281.005	1259.999	240.713	334.866	30.773355	20.120918	27.123434	28.218531	23.84876	29.022895	31.821182	24.359215	21.822394	27.644089	38.201685	26.44553	22.382909	31.819709	25.528545	27.329784	23.706799	25.747587	24.110952	21.864642	17.708153	22.830561
ENSMUSG00000002395	Use1	1182	1464.999	1358.001	1519.001	1360.001	1328	1668.999	1419	1441.001	1513.001	1607.999	1389	1604	1370.001	1882	1431.001	1642.999	1260	1365	1385.001	1203.002	1351.999	1270	1612.999	715.001	558	51.43746	48.475415	49.383533	59.010347	50.89269	62.396266	64.47167	49.936046	56.073001	68.509955	61.717135	50.6441	54.335595	50.521785	63.727654	62.883643	62.165659	52.70422	55.066925	55.351968	47.177039	50.494304
ENSMUSG00000002396	Ocel1	217	228	184.001	230	227	220	254	245	167	230	252	229.001	246	217.001	259	225.001	208	254.001	233	241	235.532	259	197.001	204	73	96	3.661536	2.561123	2.393661	3.224772	2.687102	3.471946	3.754911	3.200494	2.703621	3.545898	3.449101	2.781219	2.841658	3.052847	3.224977	3.93652	2.734068	4.205196	3.273277	3.539262	2.858694	3.406254
ENSMUSG00000002409	Dyrk1b	932	1272	1224	1243.999	992	942	1221	1320	1358.999	1247	1374	867	986.001	1134	1515	1208	1054	1121	1017	1224	1126	1200	936	1161	481.582	543.022	12.615834	13.303603	14.545974	15.471994	11.358264	13.886045	14.675364	15.014867	16.765621	17.150119	17.032946	9.85365	10.109817	13.412466	16.690746	16.087952	12.188876	14.103116	12.691382	15.374213	13.88062	14.110668
ENSMUSG00000002413	Braf	6867	7385.111	8855.001	8231	8084.999	6452	8170	8816.999	7747	6950.001	7995	5964	6774	9056.001	8108	7402.999	7651.001	8291	8557.999	9107.001	8630.999	6756.999	7536	8169	3374.001	3741	30.441276	23.906463	32.381742	33.887207	30.183784	30.257336	31.467729	31.543308	29.286076	29.291756	32.063893	19.328802	19.865023	33.897567	27.896852	31.101992	29.614439	31.422559	32.883932	35.249607	32.603542	21.679281
ENSMUSG00000002416	Ndufb2	3081.4	3280	2852.829	3230	3260.212	3621.997	4060.433	3504.999	2769	2973.411	3811	3811.001	3205.935	3113.999	3615.613	3227.999	3624.001	3642.732	3167.428	3092.185	2699	3195.276	3139.997	3131.726	895	582.001	157.948884	147.361701	140.278169	175.470868	143.770502	188.128263	192.358535	163.997396	146.76189	189.348061	197.439927	158.158262	150.97721	143.44408	167.766653	175.490754	180.918401	168.837209	143.448601	143.737485	117.496908	143.85086
ENSMUSG00000002428	Hltf	1671.332	1541	1728.001	1649	1829	1482.911	1817.001	1849.999	1496	1579.971	1739.873	1548	1404.954	1797.952	1819.877	1747.001	1671.001	1726.001	1914.959	1732.952	1942.902	1773.965	1804.001	1659.966	734	614.998	11.661599	8.203156	10.182109	10.207442	10.437808	10.639589	10.675151	9.637229	9.052834	10.596672	10.931128	8.901187	7.145897	10.034308	10.1233	11.551614	9.753814	10.530039	11.793871	10.689996	11.836955	10.458433
ENSMUSG00000002455	Prpf6	3788	3551	3922	4450	3902	3339	4461	4399	3885	4330	4213	3315	3795	4105	4709	4077	3716	3729	3856	3941	3813	4295	3930	4261	2009	1951.001	41.301605	28.762302	35.09421	42.465992	34.502896	37.281467	41.470673	37.685151	36.165056	45.911189	40.012126	29.116857	30.769329	36.5295	39.276708	41.827039	33.170107	35.508067	36.869883	37.37096	35.642183	38.838468
ENSMUSG00000002458	Rgs19	181.916	261	153	172.001	181.999	214	275	188	137	180	171	236.999	161	176.001	187	180.999	199	210.001	150	190.999	239	146.002	179	208	58.001	68.001	10.775084	9.975393	6.288285	6.469371	6.894322	11.689415	17.17114	5.545323	2.876679	7.833592	6.298691	6.794032	5.067666	5.81196	6.435058	8.410487	9.532801	9.159526	4.85053	4.479176	9.603171	5.051776
ENSMUSG00000002475	Abhd3	2233	2109	2192	2391.001	2451	2312	2648	2154	2376.999	2506	2665	2170.999	2004	2159	2623	2157	2422	2188	2122	1960	2114	2517.999	2131	1976	548	537	39.776206	34.164174	34.960415	40.728505	35.447668	42.230851	40.921491	30.746009	41.123149	44.023114	41.99259	31.728125	28.790387	31.433513	36.030941	43.809703	35.614613	40.739806	34.607761	31.250829	39.516563	37.531949
ENSMUSG00000002477	Snrpd1	1228.972	1386.961	1504.96	1595.931	1299.89	1308.997	1586.953	1463.891	1296.969	1617.953	1531.917	1268.96	1440.911	1300.971	1746.98	1481.949	1638.485	1350	1326.966	1364.96	1131	1534.999	1303.977	1422.975	536	359.986	76.24526	58.461459	76.225733	79.988575	64.656887	76.059451	80.516403	65.903464	67.54292	97.542719	76.479293	57.604085	65.345645	60.577738	84.613721	83.272992	82.465264	73.501192	68.636961	70.803363	57.242412	79.840742
ENSMUSG00000002486	Tchp	488	471.001	588	608	493	449.999	630	490	567.001	560.001	606.001	417.001	534	533	531	481.999	355	465.001	537	593.999	660.001	553.001	498.999	583	243.001	243	8.216345	5.138923	8.279276	8.64735	7.170688	6.54388	10.189232	5.631766	8.946088	10.813087	7.965359	5.702979	7.087017	6.795463	6.7546	9.391182	4.337342	7.611774	8.191217	10.475761	9.232311	6.852365
ENSMUSG00000002489	Tiam1	465.999	603.999	589.001	578	519.999	387	418	638.999	598	507.481	544	512	384.001	652.999	598	564	433	387.999	496.001	519	903.001	385.001	479.999	502	434	646.001	2.770391	3.204005	3.395296	3.74838	2.491927	2.115518	2.366392	9.369592	3.242741	3.898429	2.85241	2.811495	1.622122	3.489286	2.717109	3.657824	2.399417	2.421096	4.973621	2.86582	9.279566	6.860804
ENSMUSG00000002496	Tsc2	3524	3561.001	3823	3911.999	3553.999	3381.002	4504.999	3939.001	3660.003	3774.999	3998	3209	3339.999	3902.001	4105.999	3903.999	3408.001	3525.002	3892.999	4001.001	4057	3929	3835.998	3871.999	979.014	1292.931	36.689064	40.066616	31.811958	51.446445	29.167587	59.892626	38.012746	30.083737	31.700975	81.863284	38.167824	76.202147	36.04893	31.308492	33.74145	38.370805	52.187319	44.810762	50.72718	41.348261	61.608857	31.70455
ENSMUSG00000002504	Slc9a3r2	639	774	1004.999	1223	1040.001	645	724	948	749.001	923	561.001	712	876	1008.999	1058	873	784.001	705	900	1062.999	1000	675.704	835	796	374.001	557	13.963456	11.209313	16.413301	21.308417	16.987474	12.105973	11.858419	14.738119	11.821166	18.211072	10.02101	11.226844	13.105823	16.364094	16.170199	16.77982	13.759449	12.503369	16.066111	19.179898	17.756779	12.71423
ENSMUSG00000002524	Puf60	3799.001	3834.914	3990.001	4630.002	4066	3911.001	5002	4609.999	4317.999	4633	4790.001	3817.001	4203.002	4121	5107.001	4353.999	4252	3920.999	3817.001	3911	3707	4503	3795	4211	1240	1512	82.206751	61.267741	71.684793	88.688043	70.876106	86.968152	91.19046	77.277344	81.90431	97.97524	90.154305	66.990098	66.236244	73.48489	81.8748	87.052844	76.695309	74.060134	70.820658	75.697089	69.904039	79.064284
ENSMUSG00000002546	Golga2	3946	4144	4288	4627.985	4144.993	4020	4770.211	4632.001	4313.929	4450	4839.995	3771.001	4123.996	4439.999	5196.992	4343.985	4086.993	4139	3958.001	4295	3941.818	4785	4088.001	4269.931	1920.08	2362	43.479717	34.014985	35.929797	40.34356	32.941674	39.713148	39.680828	37.054527	34.453809	43.050511	40.535599	29.93482	28.508422	39.590441	43.103301	39.010047	33.795132	36.980412	35.075965	39.386935	36.216027	42.735561
ENSMUSG00000002550	Uck1	1562.765	1455.041	1546.99	1779	1499.623	1556.001	2003.868	1542.5	1594.211	1651.708	1708.579	1556.617	1752.001	1644	1858.612	1748.828	1679.078	1614.704	1506.801	1533.574	1459.464	1806.118	1612.876	1523.878	290.498	289	30.289401	21.710539	23.850524	31.101801	24.642638	31.812136	31.92854	22.368685	25.120806	33.767629	28.523266	24.439124	26.637008	26.490732	25.668261	31.224117	24.640488	27.376546	24.634221	26.452074	27.080117	29.343352
ENSMUSG00000002578	Ikzf4	442	315	218.001	239	310	463.001	462	297.999	161.001	205	335	453.001	287	256.001	241.071	332	301.999	315	317.999	319	519.001	296.001	381	307	64.999	108.004	3.42264	1.570897	1.897457	1.799736	2.821577	3.284221	7.77732	2.06372	0.905523	1.374701	2.135087	3.400698	1.646693	2.562113	1.270595	2.315497	1.710185	1.736736	4.234652	2.482678	5.323036	1.612569
ENSMUSG00000002580	Mien1	1096	1317	1098	1316	1263	1492	1511	1369	1129	1235	1553	1518	1453	1168	1682	1313	1572	1321	1198	1192	1073	1284	1216	1247	203	143	67.209622	60.093002	55.333746	70.617899	62.920923	93.859099	79.139729	66.092483	59.155181	73.689341	83.094524	75.052815	65.13275	58.568379	79.110259	75.79555	79.093455	70.765667	64.381736	63.600867	56.237781	65.411351
ENSMUSG00000002588	Pon1	196	179	252	238	570	236	300	200	208	272	282	231	5082	218	297	310	213	237	287	245	179	292	218	239	65	66	5.344225	3.276563	5.056316	5.271652	11.656316	6.454052	6.751927	4.471589	4.656461	7.575583	5.937493	4.611405	91.152721	4.559512	6.171599	7.041963	4.528682	5.474956	6.385516	5.143052	3.773167	6.870458
ENSMUSG00000002602	Axl	1872	2511	2814.152	3081	2534	1865.001	2293	2531.999	2250	2822.001	2304	1676.001	2113	2447	3231	2416.999	1997	2207.001	2377	2504	2582.001	2413.999	2196	2020.999	661	1017	21.301634	18.074413	25.570156	32.569677	22.224412	18.07414	20.59638	21.385429	17.082365	30.460612	21.063286	15.005167	14.087061	19.875684	20.855988	30.273784	18.388389	20.807737	21.152113	19.695815	22.135995	17.084522
ENSMUSG00000002603	Tgfb1	193	292.001	275	292	314	172	230	284	211	242	221	187	221	376	309	262	219	268	256	282	209	242	270	287	61.999	140	4.8694	3.818617	3.694249	4.169468	4.027732	2.790801	4.196194	3.535642	2.845077	3.728024	3.036377	2.380494	3.171189	4.85894	3.746001	3.902311	2.977255	3.704269	3.537725	3.868215	3.021226	3.704037
ENSMUSG00000002608	Ccdc97	1267.001	1282	1265	1532.999	1374	1425.001	1682.999	1377.001	1409	1376.999	1606.999	1363.037	1314	1236	1597.001	1441	1337	1256.999	1290.001	1282	1286	1449	1350	1392.999	296.001	379	17.810864	13.930514	16.692355	17.941063	14.96222	20.144983	21.086059	15.085608	16.692309	19.789105	20.156991	15.391233	13.172949	13.064408	16.110203	18.509706	14.996275	14.710388	16.630982	17.104392	20.188941	15.831297
ENSMUSG00000002617	Zfp40	370	373	335.999	436	410	286	397	422.989	364	356	462	336	325	374	407	365	376.999	344	350.999	417	496.001	379	330	381	441.999	310	3.800448	3.03601	3.073551	5.06522	3.91436	3.833198	3.121146	3.536284	3.386268	3.300339	4.773397	4.141405	2.295849	3.103416	3.009261	4.104574	3.531188	2.454543	2.931646	3.355236	5.358447	5.743105
ENSMUSG00000002625	Akap8l	3277	2272	2725	3757	2640	2812.001	3347	2004.001	2063.001	3017.001	3663.001	2518.998	3312.001	2444	2213	2626.999	1543.999	3076.999	3231.999	3469.001	4678.999	2096.999	3336	3258.999	670	853.006	55.118524	29.070953	36.95429	60.241488	35.931335	52.813565	49.303731	27.570173	32.431054	52.614323	55.442638	36.517847	41.324873	36.295111	30.264781	44.112122	23.507475	48.257326	49.783526	52.42922	74.74396	30.647936
ENSMUSG00000002635	Pdcd2l	262	303	277	306	248	270	332	315	270	291	340	274	278	221	369	300	290	246	239	229	246	282	231	291	65	78	7.641213	6.71801	7.459315	10.628552	6.498927	8.464732	9.183153	7.657854	7.791919	9.61284	10.752657	7.319483	6.927433	5.427255	8.823886	8.887938	7.955015	6.577372	7.100071	6.144726	8.261641	7.669056
ENSMUSG00000002658	Gtf2f1	1085	1249	1250	1293	1262	1160	1391	1204	1302	1256	1261	1010	1143	1187	1321	1156	1240	1064	1169	1159	1223	1358	1095	1185	783	842	22.541194	19.307535	21.341455	23.506269	21.29989	24.722468	24.682179	19.692524	23.111924	25.38947	22.858215	16.91776	17.358265	20.16496	21.049215	22.608049	21.136641	19.310241	21.283677	20.950601	21.716068	23.437654
ENSMUSG00000002660	Clpp	1007	1139	1149	1257	1027	1095	1338	1212	1137	1141	1228	1101	1241	1041	1433	1264	1238	1081	1037	997	962	1153	1013	1165	420	403	42.366218	35.69979	39.5686	47.150387	35.302214	47.344635	47.729312	39.772812	41.038009	46.651659	45.203868	37.310637	37.992393	35.596388	46.180844	49.70832	42.648291	39.919078	38.330137	37.156722	35.676959	39.826287
ENSMUSG00000002661	Alkbh7	579	598	510	551	548	699	877	629	513	541	651	781	559	527	602	638	715	629	539.385	489	494	665	618	487	58	85.001	34.615617	27.07255	24.502913	28.537125	25.356453	39.454172	43.465521	28.967375	23.180533	32.307926	32.494312	35.978165	23.399544	25.214736	27.692787	34.448056	33.216405	28.95882	26.458809	24.296174	23.797507	34.616169
ENSMUSG00000002679	Med6	362	457	409.001	461	371	414	494	489.999	353.999	395	469	393	444	398	490	423	469	410	397.001	416	383	413.001	367	402	172	129	19.509889	21.146169	16.99848	26.639558	18.11427	21.99275	23.716436	24.375015	15.874927	22.161636	22.211642	17.851005	18.991775	16.078402	22.729851	22.053846	24.732761	22.487442	23.791389	20.483766	19.605796	18.715161
ENSMUSG00000002688	Prkd1	271	258	318	340	260	254	314	284	295	319	328	268	272	279	325	294	300	284	327	330	416	260	266	317	130	100	2.427083	1.719302	2.340503	2.664601	1.891732	2.33365	2.401896	2.002449	2.257435	2.779859	2.563122	1.935194	1.780726	2.043238	2.232465	2.478682	2.204467	2.221941	2.56654	2.571551	3.184316	1.934443
ENSMUSG00000002699	Lcp2	28	67	46	47	52	36	34	50	54	43	39	47.999	77	96	62	49	76.999	40	30	63	65	57	55	80	7	13	0.712241	9.206561	1.069337	0.725193	0.428575	0.43556	0.34439	0.353479	0.745834	0.375708	0.463786	2.498103	0.894727	1.199323	0.427015	0.799417	0.996476	0.505275	0.236087	0.973808	7.43425	9.638449
ENSMUSG00000002718	Cse1l	3451	3069	3762.001	3273	3736	3090.916	4119.001	3788.999	3381.999	3368	3811.001	3183	3081	3590.999	3716	3536	3536	3494	3602	3516	3344.999	4181	3559.999	3616.001	1090.001	819.999	38.389761	26.318903	41.751892	34.368597	37.605193	37.133402	41.208788	34.174505	30.077065	37.021143	38.684403	34.787601	28.740279	32.55821	25.814776	39.079488	30.61205	34.682018	36.586837	33.814644	33.315433	40.781156
ENSMUSG00000002728	Naa20	1819.43	2037.72	1827.118	2102.12	2088.024	2004.025	2356.812	2261.461	1662.757	2076.383	2336.323	2271.31	2081.833	1982.559	2376.77	2032.609	2374.342	2267.798	2042.699	2061.436	1809.665	2082.044	2073.11	2033.897	525.225	414.975	84.72128	73.176094	68.60052	92.882815	83.488995	99.288729	86.655579	80.236491	61.246146	95.837744	89.441031	89.343241	72.913495	72.140093	86.352821	89.920194	92.839283	99.157707	94.034584	88.058665	66.47724	93.826864
ENSMUSG00000002731	Prkra	639	746	661	739	693	684	855	744	677	726	739	680	741	739	915	725	713	751	686	698	703	721	752	726	175	137	14.933792	12.549667	12.7395	15.262888	12.941331	16.605546	16.741421	13.591932	13.242711	16.369987	14.653746	12.894363	12.440346	14.540382	15.992898	16.001338	13.278741	15.177763	14.017781	14.327819	14.918239	14.117891
ENSMUSG00000002732	Fkbp7	114	165	148	204	168	183	139	173	139	188	138.001	161	160	183	209	185	164.001	135	146	151	149	161	173	148	29	65.001	6.396925	6.840133	6.485272	9.840871	7.502495	10.197403	6.295923	7.477173	6.56023	9.979979	6.694272	7.333397	7.211591	8.235374	8.686548	9.454662	7.322874	6.27154	6.940631	7.293444	7.116734	7.643332
ENSMUSG00000002733	Plekha3	1843	1845	1816	1924	1947	2080	2527	2127	1819	1985	2272	2023	1734	1887	2323	2143	2228	2112	1901	1928	1803	1957	2001	1943	466	672	24.719964	18.362188	19.914246	22.797485	21.206374	28.532209	28.850748	22.344796	20.8444	25.894557	26.452673	21.811604	17.102401	20.58982	23.774769	26.919156	24.663636	24.619203	22.396324	22.598166	20.778904	21.846288
ENSMUSG00000002741	Ykt6	1753	2152	1989	2309	1995	1928	2242	2113	2017	2170	2299	1836	2148	1968	2435	2072	2044	1817	1803	1843	2140	2132	1853	1965	368	362	24.043105	21.541439	22.502919	27.747782	22.091189	27.108207	25.892116	22.588863	23.33973	28.735391	27.160092	20.181765	21.479633	21.882297	25.022129	26.81432	22.395285	21.662877	21.305062	22.129331	25.280316	24.149036
ENSMUSG00000002748	Baz1b	5361	4652	5587.999	6302.01	6703.001	5153	5799.999	5501.183	4986	5637	5759	5545.066	5423	6147	5461.045	5551	5235.999	5609	6572	6202.061	6645	5473.033	6418.001	5714.916	3766	4187	27.20626	17.283923	23.719387	28.481205	27.387961	27.056112	24.739303	21.595503	21.083361	28.030715	25.324418	22.618001	19.767118	25.518801	20.678131	26.542226	21.580082	24.500352	28.698234	27.657782	29.663568	22.729658
ENSMUSG00000002763	Pex6	2289	2153.999	2030.001	2627	2520.999	2370.999	2868.001	2447	2126	2538	2997.001	2289.001	2385.999	2240.001	2716.001	2456	2335	2283	2213	2176.001	2073	2636	2343	2359	448.001	615	24.621635	17.652338	18.002234	25.144907	21.748503	25.134288	26.107416	20.832325	19.948809	25.760356	28.48399	19.833336	18.018112	20.239292	21.904055	23.96394	19.778668	21.203309	20.925831	20.918143	19.761518	22.558149
ENSMUSG00000002767	Mrpl2	700	811	775	887.001	797.999	764.999	924.001	884	794	876	840	757	864	724.999	1042	845	890	794	687	697	616	828	690	834	139	205	28.544336	31.317878	42.683764	31.318128	35.411615	36.448483	31.494236	32.924297	51.245227	33.900595	32.497717	23.855034	28.587578	26.639924	31.331762	43.61037	28.884511	27.571361	31.667833	39.642075	23.937949	27.699539
ENSMUSG00000002768	Mea1	929	1124	898.001	1133.98	996.001	1094	1217	1081	977.999	995.999	1257	1053.999	1257.999	1021	1334	1022	1167	1023.001	958.999	1000.999	962	1023	922	1113	506.999	404.999	43.548928	39.804472	34.832969	48.017887	38.867243	53.081765	48.733177	40.450656	38.957849	46.072322	51.364337	40.969045	44.251596	38.647269	48.287371	46.854231	46.254123	42.310531	39.55606	43.247246	38.481073	40.42249
ENSMUSG00000002769	Gnmt	405	399	439	591	1340	489	504	456	445	551	641	489	9811	532	597	575	525	462	542	516	374	462	402	542	159	103	15.774193	11.566712	14.054365	20.301275	43.442833	19.650386	17.044373	13.984462	14.779985	20.904149	21.850584	15.542355	290.250383	17.283695	17.940061	21.07063	16.855771	15.66926	18.710721	17.69785	12.610623	15.194041
ENSMUSG00000002778	Kdelr1	4009.001	3789.999	3967	4648	4448	3769.001	4498	4140	4411.001	4566	4470	3565	3772.999	3806	4888	3964	4007	3741	3546.873	3689.999	3154	4438.999	3645.001	3874.001	432	633	97.695107	65.586079	77.774041	97.277421	86.797099	96.192609	97.004268	77.333182	88.849833	104.252691	95.474975	66.748744	67.043404	75.322988	85.028404	91.356803	78.38251	79.211573	74.846221	73.656122	61.553458	86.088985
ENSMUSG00000002781	Tmem143	376	465	405	521.001	419	491	501	433	423	485	491.998	428.999	499.001	420.001	575.001	433.001	463	410	419.999	396.999	394	466.036	407.999	445	134	133	10.364871	8.331802	6.588986	11.9497	9.444168	13.958651	9.581258	9.422765	9.076121	14.106842	9.982522	21.498164	9.468024	9.492878	9.730821	9.578937	8.218109	7.862189	8.639878	8.636221	7.88001	9.722131
ENSMUSG00000002797	Ggct	102	120	115	124	120.001	122.001	120.001	107	75	122	129	122.001	156	104	132.001	110	120.999	122	113	88	151.999	128.001	133	121	62.018	86.999	4.930936	4.166245	3.599935	4.55994	5.517802	6.772447	4.447748	5.165412	1.866916	4.727131	3.550192	4.87913	4.643339	3.786586	3.760125	3.454097	4.286033	3.150196	3.272508	3.050756	6.86432	5.116312
ENSMUSG00000002799	Jag2	985	914	1061	1079.001	1030	896.001	1189.999	1030	896.001	935.001	919	860	866	1056	978.999	970.999	758	854.002	897.001	1047.001	1229.706	1023	988	897.999	119	224	7.914909	5.889036	13.32463	9.885826	8.342483	12.478472	8.653962	6.666379	10.06199	9.286408	8.416439	5.812765	4.76226	6.670767	7.862247	7.907909	5.046574	5.814202	9.693462	8.121479	10.98021	6.49776
ENSMUSG00000002803	Btbd6	568.999	730	633	798.999	617	671	798	616	667	734.001	714.001	601	568	593	794.001	646.999	617	649.999	593	561	689	649.999	543	589	141	206.999	10.243946	9.960163	9.356448	13.442824	8.842065	13.982632	12.300892	8.62633	10.395455	13.475818	10.879465	8.414525	7.458821	9.281777	11.241042	10.850362	8.989167	10.352433	9.666168	9.305412	10.67895	9.9719
ENSMUSG00000002804	Nudt14	737.001	798.999	785	946	790	750.999	1005	865	853.999	938	1002.999	704.999	887.999	831	1099	808	890	761	731.999	717.999	510	899	740	788	235.001	195	45.940541	33.890722	37.164162	45.323805	36.027429	43.765579	53.471581	39.641004	45.987991	50.985367	51.871141	39.067741	37.627803	37.769059	45.278939	42.179817	41.512132	39.023534	37.125226	34.999235	27.987483	45.320246
ENSMUSG00000002808	Epdr1	1273	1546	1252.999	1437	1514	1288	1519	1694	1452	1565	1473	1237	984	1275	1602	1414	1532	1210	1097	1060.999	2071.001	1151	1148	1293	238	292	21.897126	19.429727	20.147483	21.706762	22.661082	23.331484	22.367426	25.582338	24.141842	27.683674	21.767453	18.004913	10.44451	15.111131	24.275115	24.308676	20.10509	19.289156	19.70543	13.966283	30.520677	17.906151
ENSMUSG00000002812	Flii	4121	3549	4165.186	4620	4408	4066	4675	4524	4053	4356	4808	3610.999	4002	4479	4696	4368.001	3977	3855	4293	4490.001	4373	4827	4317	4282	1300	1834	37.685411	22.980648	29.514794	36.374519	30.578356	34.734713	33.3692	29.809695	29.152047	37.339303	38.224008	26.229956	28.997084	31.360847	30.645496	34.800593	26.597762	29.421945	33.714505	34.695764	33.931573	33.771978
ENSMUSG00000002814	Top3a	361	443	436	378	380	351	385	453	375	408.999	471	346	344.001	421	468	381	378.999	384	372	398	405	410.001	356	447	129	153	3.874963	2.965016	3.565369	3.278395	2.990487	3.843465	2.964771	3.216691	3.091945	3.893929	5.548346	2.993854	2.757243	3.63563	4.180185	3.308531	3.025066	3.123725	2.883996	3.617841	3.7671	3.692362
ENSMUSG00000002820	Atg4d	1067	908	950.999	1192.001	1183	1092.001	1270	1028.999	935	1028.416	1063.999	1192	1093	1051.001	1111	1041.001	1058.999	1163	1028	1014	840	1079	1151.999	920	222	270	20.371084	15.052785	17.417682	21.764567	20.294752	21.821507	22.808052	17.284924	17.187316	21.64604	19.04998	20.517163	16.622649	21.339808	17.89562	21.709361	18.778858	21.605683	18.936943	18.362472	15.065618	19.182827
ENSMUSG00000002825	Qtrt1	89	104.001	100	122.001	101.001	82	104	102	95	88	114	105	101.001	87	91.999	102.999	98	111	92	90.001	129.999	74.001	105.001	105	32.999	27	2.639526	3.731987	6.246826	3.565333	5.237417	3.492458	3.803459	4.052295	2.320714	3.707478	3.516304	2.885284	3.34604	4.9094	5.178861	3.131944	4.137662	4.218287	2.944664	2.582384	8.149171	4.132157
ENSMUSG00000002831	Plin4	509	410	576	1002	951	606	601	425	417	960	752	615	537	682	692	651	504	937	845	671	486	574	583	928	228	287	2.604114	1.619273	2.438741	4.618056	3.961995	3.231004	2.648074	1.742429	1.856608	4.800677	3.309651	2.566516	2.05979	2.873937	2.707172	3.213747	2.121745	4.308409	3.788756	3.038765	2.163895	2.452415
ENSMUSG00000002833	Hdgfl2	2947	2664.999	3066.999	3907	2934.001	2888.001	3574.001	2811.001	2933	3799	3448.001	2729.001	3017	3032.999	3292.002	3164	2724	2957.999	2946	3273	2960.001	3307.001	2767	3153.999	1041.001	1360	57.061939	35.718347	40.419492	63.83766	40.90847	51.212053	47.587887	33.763123	40.942221	69.677652	51.267948	41.239799	38.942767	38.852392	44.435179	51.718424	36.570049	42.474905	45.174337	47.703967	57.4194	46.074437
ENSMUSG00000002835	Chaf1a	320	392	399	501	347	284	323	464.818	449	438	392	274	367	408	478	357.001	357	311	286	387	315	405	341	344	132	161	2.76745	1.568196	1.802015	4.06144	2.341502	2.413171	1.896994	2.001354	3.197164	2.365893	1.83881	2.275908	2.756241	1.788544	3.284844	2.604661	2.260095	1.504374	1.346031	1.828381	1.905011	1.790946
ENSMUSG00000002844	Adprh	814	1023	904	1069	877	874	998.999	1077	1035	996	861	748	799.983	952	1190	940.999	900	830	735.995	879	1100.986	1031	815	761.99	223	300	12.420148	8.541623	11.04483	15.337193	8.895554	13.954715	9.574627	11.702294	11.49783	13.220732	10.928487	9.359955	9.641797	9.78277	12.6193	11.450064	8.286233	11.422031	8.78637	10.072252	10.559346	9.611106
ENSMUSG00000002845	Tmem39a	512	379	522.999	564	646.999	455	526	449	401	534	569.001	501.001	412	470.001	479	455	533.001	458	500.999	493.999	474	484	586.999	462.001	100	149	17.569152	9.365485	15.630881	15.7499	17.177271	12.507775	14.069833	13.84142	14.392736	17.060004	30.882135	17.91832	12.71873	15.51548	26.384891	17.914292	14.167894	13.159062	15.044344	14.754342	14.227774	14.190924
ENSMUSG00000002846	Timmdc1	604	603	563	566	633	635	698	588	586	597	694	597	614	592	754	595	648	694	589	501	575	573	570	599	293	303	13.914076	10.335988	10.714341	11.472555	11.904214	15.187976	13.98659	10.664058	11.594325	13.381617	13.949446	11.088329	10.399849	11.151637	13.322162	13.058363	12.247841	14.028695	11.95267	10.102821	11.377871	10.965773
ENSMUSG00000002847	Pla1a	101	116	178	275	271	184	119	159	113	266	165	134	339	177	252	178	126	90	194	169	167	153	146	85	54	59	1.785506	2.088409	2.58599	4.25413	3.892066	4.956041	1.796785	2.962913	1.706854	4.575499	2.545095	4.300222	4.380792	3.824593	3.416854	4.350843	1.827585	1.389893	3.005569	2.599517	2.523272	4.31759
ENSMUSG00000002870	Mcm2	288	314	377	392	323	354	446	405	356	420	338	332	344	385	493	367	339	353	376	412	370	434.001	304	322	119.999	165.999	2.812003	5.036705	3.024473	3.34757	2.562459	3.545887	3.718875	3.113319	3.027021	3.990331	2.878569	2.613312	2.452752	3.073965	3.69095	3.37297	2.716129	3.010306	3.371403	3.499581	3.087437	3.520481
ENSMUSG00000002871	Tpra1	1653.999	1543.999	1743.998	1899.001	1687	1605.998	1909.001	1566.001	1694.001	1858.999	1932.999	1570.001	1564	1602.998	1924.999	1582.001	1474	1678	1506	1599.999	1473	1840	1450.999	1724.001	335.999	460.999	55.159086	38.23399	64.168524	62.070022	50.869829	65.038698	56.65371	39.503656	55.286589	67.870637	61.815758	43.750334	43.001884	52.493663	42.934519	56.076611	36.873396	42.634716	54.378604	54.513544	42.459166	52.035445
ENSMUSG00000002881	Nab1	2371	2648.999	2550	2584	2754	2610	2991	2952	2576	2538.999	3200.999	2528.993	2463.696	2640	2931.001	2704	2753	2913.001	2647	2591	2382.999	2602.99	2464	2543	1422	1225.007	24.777701	20.529545	23.972021	23.686579	26.216887	33.444316	26.546532	21.550086	23.583437	27.23258	27.993841	17.861036	16.155923	23.859447	23.526307	26.858509	24.051633	30.313368	23.746935	19.57397	22.335288	19.19265
ENSMUSG00000002885	Adgre5	329	508	673	760.001	685	404	501	630.999	458.001	672.001	431	396.999	604	649	630.001	585.999	491	414	618.001	715	640.001	493.999	610	540	201	277.001	3.814772	6.521351	9.428124	9.748767	10.485678	7.260087	6.042953	7.464759	5.473966	10.535081	4.25331	6.10948	5.509837	7.291344	8.630808	7.388854	5.914482	6.665885	6.362048	8.578563	10.195015	5.056471
ENSMUSG00000002897	Il17ra	895	869	758	1013	952	975.001	1047	830	804.12	939	1017	806	859	1003	961.131	838	773	897.001	908	948	902	926	907.001	992	215.999	283	6.391725	3.556013	4.652311	7.172322	6.109475	7.461556	6.12392	4.592711	5.299069	6.584026	6.695929	4.551205	3.780009	5.677374	5.348168	7.766139	5.284832	6.338577	5.706165	6.041658	5.753457	5.335191
ENSMUSG00000002900	Lamb1	20247	18335	21526	20694.999	22384	18596	22281	23640.999	20805.999	18292.001	21089	18642	18694.999	23051.001	20538	19545.001	18862.999	19036.999	22246.001	23207.001	19673	21587	21633.002	22584	7862.999	8154	121.013516	81.266866	107.251449	110.400886	106.613543	111.436306	111.803937	106.631727	104.615952	102.341482	106.653225	89.843016	83.625728	112.599648	89.75458	108.70523	88.47886	96.722842	118.658974	124.535437	102.720607	104.335278
ENSMUSG00000002908	Kcnn1	212.999	254	264	216.025	219	270.001	277	259.001	235	224	255.999	234	229	227	326.999	253	240	237	228	193.014	217.11	273	191	177	61	47.995	2.741233	2.893522	2.705314	2.660544	2.677397	4.186481	4.376861	2.930061	2.681918	3.596867	3.041001	2.364709	1.947323	2.764464	3.074478	2.783972	2.548318	2.886096	2.397153	2.287729	2.522525	2.82575
ENSMUSG00000002910	Arrdc2	115	122	141.001	150.999	163	112	155	131.999	112	180	184	141.999	196.999	142	139	123.999	126	133	110	162	142	128	115.001	149.001	52.04	64	2.358962	1.45908	2.534806	2.647033	3.301467	3.963063	2.753541	1.873298	4.561948	2.87377	3.895243	1.903291	2.602083	2.165105	2.108622	2.023135	1.661151	2.087192	2.953101	2.451982	2.241188	1.881522
ENSMUSG00000002944	Cd36	108	161	130.001	137.999	180.001	91	93	126	84	89	101	80	357	80.999	174	105.001	99	173.001	122	130	124.999	211	122	91	52	77	2.648905	1.521867	2.400713	2.476298	2.107313	1.165402	1.720319	1.74607	1.278462	1.084212	1.919802	1.203717	3.20578	1.41906	2.042617	1.901703	1.695159	2.903122	1.322874	1.355866	2.363686	3.312726
ENSMUSG00000002948	Map2k7	2367	2758.147	2550.67	2874.401	2610.122	2203.939	2615.503	2538.517	2535.407	2457.653	2879.031	2254.508	2483.717	2546.093	2741.736	2338.626	2481.497	2804	2507.962	2638.783	2666.977	2676.226	2454.043	2556.512	740.108	895.269	48.414501	31.890749	38.057904	46.832129	41.639635	46.594365	46.784687	39.752136	33.69913	42.077917	47.769751	39.103934	38.611228	34.92068	41.595167	51.315744	44.253551	52.14581	40.876407	38.627723	44.842102	41.416355
ENSMUSG00000002949	Timm44	994	1057	1059	1130	950.999	933.001	1219	957	897.999	994.001	1171	910	1120	1018	1090	988	1009	1028	965	1001.001	1040.999	1001	921.001	1030	473.001	517	24.27136	17.244399	21.389032	22.58611	17.449444	19.243696	22.395814	16.539644	17.883585	22.00295	23.031527	18.135144	20.161392	18.342667	18.990352	19.736443	17.385649	19.990861	18.433388	20.755219	20.078023	18.046467
ENSMUSG00000002957	Ap2a2	4246	3255	3030	3490	3874	3752	4654.001	3535.388	2947	3013	3730	3659	3565	3480	3465.365	3688	3462.153	3495.959	4133.986	3471.176	5215.493	3843	3749.437	3128	1486.474	1658.999	29.647521	17.305701	17.383676	21.312944	21.94849	26.9649	27.971927	19.381433	17.618787	20.713118	22.583196	20.652602	18.481927	20.03013	18.532521	24.327917	20.160212	21.313611	25.564828	21.421835	31.424396	22.526256
ENSMUSG00000002963	Pnkp	822	845	865	984	868.001	775.999	1052	870.002	859	1011.999	1015.999	851	881	857.001	1097	926	867	835	839.999	876	836.999	993	829	937.999	178	216	15.953282	12.866728	14.414382	18.786328	13.932416	15.802072	18.689352	14.044187	15.651585	19.359671	17.881476	14.476995	12.774473	14.921647	17.161429	16.625919	13.65103	19.935167	14.61463	14.94667	13.958968	16.031697
ENSMUSG00000002968	Med25	2866.009	2777.271	3114.893	3794.82	3020.691	2935.892	3700.083	3287.986	3294.484	3452.047	3611.403	2621.441	2894.736	2918.732	3755.022	3116.591	2877.602	2878.848	3031.909	2938.483	2839.582	3115.039	2894.638	3112.4	859	1349.999	45.153847	35.545897	43.863943	55.01588	38.227865	44.457894	54.184394	45.233941	49.063025	55.203819	53.136547	33.321532	34.327881	42.281318	45.720689	44.763171	39.105057	40.982691	45.665064	39.851537	39.827738	44.378758
ENSMUSG00000002980	Bcam	6037.999	5656	6432	7330	6820	5824.001	7221	6983.001	7092.999	7151	6985	4979	5360.001	6206	7838	6443.001	5906	5641	5809	5731.001	4728	7215.41	5990	6018.001	1122	1590	128.167956	103.959223	116.922453	157.74087	118.076402	126.180392	119.189423	115.303124	117.061714	139.524722	131.8968	94.799363	80.166954	102.175524	124.374239	134.920805	87.38701	108.531693	110.950411	115.137798	93.856522	101.439759
ENSMUSG00000002981	Clptm1	9822	9598	10159	10723.001	10487	9330	11512	10641	11168.999	10420	11195.001	8632.001	8574.001	9761.999	11410.002	9822.999	10179.001	9850.001	9194	9302.999	8240	11486	9413	9132.999	1891.001	2538	283.09198	218.087375	215.270979	253.763621	236.720361	302.436328	276.589936	228.382987	311.873675	275.61812	272.640566	208.821648	162.687691	257.174047	237.271163	245.173284	267.250297	241.205857	232.316058	218.090945	216.143664	290.540112
ENSMUSG00000002983	Relb	193	198	222	187	262	234	225	212.999	170.999	204.999	227	185	185	225	258	226	198	207	184	178.999	160.001	236	220	175	53	70.001	3.605492	2.776862	4.003082	3.587098	3.863706	4.828771	3.866814	3.460023	3.036079	4.005814	4.115317	3.21374	2.558706	4.122012	3.756498	4.155678	3.554901	3.774269	3.384066	3.187027	2.42537	3.800666
ENSMUSG00000002984	Tomm40	1236.009	1412.999	1302	1413	1310	1340	1640.999	1363.001	1456	1406	1472	1267	1294	1243	1473.999	1357.001	1396	1161	1237.001	1193	1249.001	1374	1326	1352	325	428	28.15093	24.002164	24.831048	28.255819	25.304368	32.02473	32.610142	24.485175	28.377875	32.345939	29.708606	23.766501	22.050708	23.943115	25.571503	28.87481	25.953921	23.967594	26.456292	25.7232	24.74723	26.519429
ENSMUSG00000002985	Apoe	60341.999	63350.999	66595.001	68935.001	77681	63122	76144	68678	63235.999	71100.001	72956	60363	117115.991	63732.999	83366	68552.999	64550.999	72620.001	63137.01	60492	59353	77761	61754	68346.999	32405.964	38389.998	2461.662733	1863.136052	2162.430059	2447.526128	2512.052308	2590.605751	2505.093565	2176.626753	2161.701634	2760.01707	2523.908479	1938.887866	3274.253005	2095.128847	2558.226683	2630.100925	2144.138125	2572.349633	2253.705657	2152.721166	2074.572651	2581.549966
ENSMUSG00000002996	Hbp1	1958	2552	2569	2731.999	2376	2044	2436.998	2629.001	2322	2965	3187.001	2314	2384.001	2540	3188.999	2327.999	2665.001	2651	2177	2791	2331.862	2746.001	2249.999	2863	727	610.001	30.922599	30.298044	33.402086	38.519195	32.69652	34.120882	34.629881	34.181852	33.318901	46.466079	43.639918	27.205255	25.877986	35.750977	40.174869	34.893504	38.144626	38.009454	30.487893	38.013095	31.340458	32.780116
ENSMUSG00000002997	Prkar2b	198	284	196	215	208	147	214	246	209	200	167	159	175	229	222	207	240	160	156	206	728	183	149	243	73	81	2.008207	2.658374	2.133565	2.477443	2.24523	1.884484	2.30695	2.570512	2.19888	2.338136	1.921021	1.561761	1.551271	2.207256	2.217914	2.719847	2.601012	1.72548	1.63951	2.323271	7.406929	1.574587
ENSMUSG00000003031	Cdkn1b	1871	2073	2228.015	2308	2196	1870.999	2204	2385	2129.999	2239	2607	1992.001	1866	2181	2707.001	2194	2158.999	2431	2106	2156	2412.001	2211	2043.001	2240.999	669	910	20.099401	16.977969	19.871343	21.374473	18.940993	20.945608	20.515614	21.973447	20.882039	24.293231	23.953295	17.58154	15.330004	19.05721	23.89822	22.455992	19.834181	23.077845	19.457263	20.903463	22.048028	19.86936
ENSMUSG00000003032	Klf4	142	446	310	413	329	218	134	305	202	413	218	182	242	421	355	250	245	203	302	395	414	247	213	282	123	207	1.557317	3.639492	2.793941	3.963481	2.931268	2.452629	1.255171	2.633397	1.892858	4.472982	2.086053	1.60929	1.940068	3.775464	2.986091	2.580993	2.20456	1.944839	2.902556	3.769222	3.88058	2.250365
ENSMUSG00000003033	Ap1m1	1676.001	1718.999	1879.001	1892.001	1816.999	1703.001	2219.999	2006	1891.001	2009	2141	1728	1942.001	1821.001	2180	1872	1875	1952	1744.001	1957.001	2009	1825.001	1705.002	2113.001	586.059	599	34.781512	26.666885	30.333912	33.049907	31.912311	34.620122	38.409434	31.227967	31.067634	38.678575	38.899261	28.057796	31.083849	30.293381	33.379065	34.551588	29.39671	35.048109	31.189139	35.496865	38.638564	30.733422
ENSMUSG00000003037	Rab8a	1677	1800.999	1825	2054	2043	1994	2235	1978.999	1892.999	2101.999	2272	1938	2112	1934.001	2413	2016	2101	2024	1817	1834.999	1620	2016.999	1759	2101	619	671	40.850376	33.05142	29.441794	29.541014	34.307252	36.457091	41.799376	31.828193	38.965162	38.435862	44.830459	31.146225	28.775984	37.000089	41.548551	43.37726	27.810748	41.761026	32.563294	22.811801	34.696843	42.068578
ENSMUSG00000003038	Hmgn2	1223.847	1748.045	1865.321	2478.162	1711.926	1474.252	1788.531	1748.435	1933.448	2344.629	1772.293	1302.55	1719.699	1839.908	2674.927	1722.169	1771.099	1126.537	1555.881	1563.935	2008.741	1542.044	1470.106	1687.713	486.219	586.445	40.188433	48.494436	53.005491	75.649788	47.816118	52.338966	48.969555	49.164852	55.824907	82.476471	50.734593	35.100994	40.265511	48.76299	67.823721	56.097384	50.885086	34.729874	48.175456	51.458262	58.362595	43.705052
ENSMUSG00000003039	Fam32a	2403	2862	2628	2711	2518	2633	3070.47	2819	2771	2966	2745	2286	2609	2819	3527	2817	2862.743	2508	2573	2515	2667.995	2884	2467	2344	703	695	31.461811	27.95032	28.315394	30.980063	26.692767	35.313545	34.309025	29.064672	30.991081	37.774785	31.307408	24.134241	24.890911	30.087	35.517111	34.767384	30.843554	28.698193	29.486335	28.585896	29.786341	31.399697
ENSMUSG00000003062	Stard3nl	570	734	641	759	763	647.999	793	670.001	652	715	783	618	655.999	633	814	669	707.999	665	659.999	677	866.001	696.001	574	675	159	184	15.933134	15.201912	14.500345	17.995571	16.784914	17.948442	18.30117	15.04452	15.086372	20.193119	18.351518	14.094549	14.168333	13.678546	17.325726	17.175979	16.60979	15.590072	15.822031	16.653834	20.055256	16.066627
ENSMUSG00000003068	Stk11	3343	3638.001	3258.001	3949.998	3447	3541.002	4225	3693.999	3560.999	3615	4178	3482.999	3648.002	3302	4342.999	3653.999	3308.999	3655.998	3224.999	3334.999	3122.003	3448.001	3383	3765.001	1029	1246	65.8957	47.124625	47.627738	59.809644	48.519779	62.62514	66.236487	51.561893	52.783321	58.178441	66.207432	50.380441	49.329987	48.206438	55.244056	65.225712	46.454934	53.879625	50.484919	53.167956	49.919287	49.579508
ENSMUSG00000003072	Atp5d	6239.999	6784	6708.999	8009	7017	6997	8609.001	7750.001	7327	7726.001	8925	7002.999	7686.999	7031	9302.001	7874.999	8225.999	7310	6136	6472.999	5065.999	7922.999	6682	7473	1759.001	2286.001	279.478173	224.767631	246.15041	312.40516	254.839218	321.302679	328.196674	271.900713	280.055744	336.14584	347.496154	252.431748	251.296858	256.751046	318.995748	331.046099	302.03205	285.151362	240.405695	251.221281	193.459054	293.780777
ENSMUSG00000003099	Ppp5c	4358	4404.998	4748.999	5137.999	4336	4188	5580.999	4939	4646.999	5093	5043.999	4208.998	4366	4337.999	5825.001	4694	4772	4785	4633	4554.999	3863.001	5334.164	4339	4699	1170.001	1356.999	119.166608	73.168687	86.948928	107.186651	88.716059	99.785138	112.559416	91.913882	94.890194	121.827448	113.813511	85.354832	77.470382	82.276804	107.801008	104.395541	90.690647	101.578951	106.688413	96.520113	81.611721	106.466905
ENSMUSG00000003119	Cdk12	1477	1438	1760.999	1747.001	1843	1398	1669.001	1807.001	1443	1488	1699	1371.999	1476.001	1916	1615.999	1567.001	1758.999	1749	1925	1759.999	1880	1511.999	1793	1694	1001	1303	10.120779	7.936531	9.991497	10.795075	9.828135	9.777672	9.548978	9.399618	8.513743	9.860935	9.887772	7.686314	7.846148	10.419696	8.39426	10.091692	9.576279	10.451966	11.196531	10.948041	11.167211	8.530576
ENSMUSG00000003123	Lipe	687	659.285	668.904	649.403	536.632	542.999	841.969	762	615	663	516.765	577.172	593	626.844	779.895	652.841	607.844	717.852	607.083	726.085	639.999	695.944	647.001	926.999	134	175.001	8.357103	7.177242	7.466815	7.87486	6.02213	6.215298	9.628881	6.693709	6.975192	8.234447	4.508481	5.773646	6.337079	6.398811	7.444436	7.230485	5.773949	8.737944	7.661523	7.521468	7.016881	6.713935
ENSMUSG00000003131	Pafah1b2	4909.001	5245.001	5304	5595	5263.001	4990	6236.262	5559	4966	5328	5711	4664	4548.001	5450	6068	5446.383	5270.999	5413	5218.999	5090.999	6059	5536	4935.001	4969.999	1840.558	1840	68.124877	51.547399	52.612304	65.767639	56.350858	70.573558	69.206216	57.334078	58.653325	71.649352	71.476631	48.545031	42.634834	62.347957	64.105102	72.977393	63.665254	63.503781	56.20795	52.888002	61.549753	53.413338
ENSMUSG00000003134	Tbc1d8	1370	1059	1298	1616	1384	1441	1610	1409.001	1230.001	1329.999	1634	1440.001	1184.999	1396	1473	1473.999	1256.001	1608	1386	1442	1299	1453.999	1350.001	1434.999	391	420.001	19.78467	8.996302	14.015926	18.223934	16.711054	16.967318	19.691959	12.709023	10.908126	19.166921	18.401402	16.392238	12.765156	14.948642	12.025356	20.575406	11.180647	20.464029	14.455801	17.564537	14.797226	15.269102
ENSMUSG00000003135	Cnot11	1104	1153	1288	1414.999	1247	1213	1552	1328	1269	1298	1390.001	1312	1212	1339.001	1670	1369.999	1285	1197	1197	1242	1159.001	1388	1221	1284.999	343	399	12.424842	9.766294	13.724215	15.539	11.869076	14.059514	16.375408	12.182764	11.196856	14.3735	13.655321	11.918172	9.934621	12.937526	14.307199	15.16853	12.104635	12.145779	13.498872	15.10588	11.953239	12.852335
ENSMUSG00000003154	Foxj2	699	901	671	879	834	731.999	880	781	642	662	1070	684	682	781	885	782	885	735	789	953	990	736	788	965	299	457	4.534484	4.371712	3.512008	6.151204	4.413211	6.717446	4.890253	4.757888	3.488735	5.711322	6.659211	3.581415	3.208831	4.050045	4.423998	5.920902	4.644024	4.157731	4.449824	5.427177	5.444434	4.03871
ENSMUSG00000003161	Sri	1568	2092	1980	2336.998	1907.999	1743.999	2161	2197	2090	2046	2153	1607	1855	1981.999	2586.999	2107	2114.014	1861	2014	1987	2072.001	2006.999	1684	1992	462	581	43.554987	45.918275	46.233106	58.807217	44.647838	55.400868	53.550266	49.155714	49.578166	54.93276	55.347314	38.453636	43.407786	47.537752	58.214563	57.174244	51.086113	46.122443	47.63553	46.367687	47.221263	48.378253
ENSMUSG00000003166	Dgcr2	3610.939	3531.45	3599.151	4200.207	3862.443	3307.342	4038.188	3793.88	3591.994	3725.204	3617.547	3118.576	3122.842	3463.524	4103.296	3645.329	3504.654	3341.784	3343.569	3371.367	3617.124	3733.824	3342.317	3122.233	668.277	726.672	30.167126	22.642656	25.942501	31.079241	26.385884	28.59533	29.114243	24.69575	25.534868	30.464556	28.32401	22.337811	19.296403	24.55611	28.284012	28.231444	23.794065	25.263611	24.400086	24.358251	26.824271	26.224463
ENSMUSG00000003184	Irf3	1162.999	1081.998	1193.67	1566.999	1284.999	1193	1415	1072.999	1116.001	1345.001	1347.001	1115	1463	1210.999	1336.999	1204.001	971	1171.001	1176	1298	1117.999	1334.999	1249	1265.001	252.999	388.999	40.986498	31.076104	33.288631	51.123051	33.272849	42.266035	41.075515	27.035515	30.069699	42.863651	35.047773	29.163796	36.115163	35.773256	30.290654	35.27482	25.084735	38.797768	35.936318	36.05618	31.397342	31.855809
ENSMUSG00000003190	Bcl2l12	91	86.999	125	166	106	133	137	100	108	122	134	77	129	97	140	102	93.001	140.999	133.001	115	127.999	115.999	110	107	20	20	3.267881	2.715506	3.010653	4.431076	2.832368	3.890308	4.639968	2.567234	3.883697	4.546038	3.544602	2.325678	3.503983	2.414375	3.568705	3.118825	3.20779	3.786726	4.087769	3.345454	3.017135	3.488286
ENSMUSG00000003198	Zfp959	173.055	129.211	164.13	159.556	164.839	116.826	176.06	160.627	153.699	160.111	199.983	163.07	152.246	164.485	146	165.212	126.412	152.652	173.854	139.662	160.057	158.525	187.363	154.757	56	60.419	3.958693	1.91714	3.188054	3.661639	3.602552	2.90104	3.999332	2.833496	3.145567	4.118259	4.107831	3.462361	2.784678	2.975325	3.008367	3.414325	2.860862	3.376576	3.124929	3.028415	3.260397	2.559334
ENSMUSG00000003199	Mpnd	1380.001	1724.999	1539	1761.999	1501	1529	1862	1654	1612.999	1742.999	1875	1533.001	1830.001	1581.001	2113.001	1669.999	1652.001	1696.001	1435.001	1522	1532	1603	1495.001	1709	477.999	516.998	35.590065	31.584948	30.212723	39.300527	33.594557	42.017832	38.242058	32.844265	33.910987	57.614336	40.830825	32.737253	34.64181	30.474056	39.423869	38.08527	33.134201	36.869715	41.763403	33.60032	46.817776	40.045725
ENSMUSG00000003200	Sh3gl1	919	924	967	1294	1103	908	1091	1015	1064	1161	1135	1011.043	1070	1042	1209	1108	935	1014	979	1013	984	960	915	1029	294	356	15.214112	11.355874	13.127949	19.342681	14.898029	15.511139	15.496493	13.250711	15.055332	18.775097	16.415118	13.531144	13.386793	14.12223	15.323122	17.279571	12.712163	14.667584	14.149112	14.458933	13.783426	13.298156
ENSMUSG00000003208	Yju2	232.999	257.989	256	299	239.995	243	274.999	286	235	272.97	257	228.989	268.999	264	310.98	277	233	214.046	204.001	293	257.021	292.972	200.029	267.012	97	110	5.247518	4.221107	4.565833	5.674936	4.258141	5.506222	5.141669	4.980654	4.372597	5.835395	4.918273	4.045261	4.224846	4.717533	5.166061	5.697335	4.21764	4.078153	3.928793	5.407728	4.744444	5.365059
ENSMUSG00000003226	Ranbp2	10284	10488	13798	10362	12926	7913	9996	12894	10565	8506	9383	9685	9890.999	14463	9053	9613	11386	10067	14872	14810	14773.999	9622	11809	12819	9464	8211	33.493174	25.451285	37.014187	29.550587	34.229214	26.498057	27.824997	33.108481	29.430895	26.977034	26.721439	25.58371	23.659265	38.594557	22.640507	29.53978	30.464518	28.724484	42.50847	42.071742	41.267706	26.041885
ENSMUSG00000003228	Grk5	507	600.408	564	587	630.514	532.673	652	638.187	398.356	493	605.998	545	458.661	641	656	605	588	648.232	641	634.132	720	484	634	544	250	259.503	2.441078	2.150983	2.231616	2.473146	2.543022	2.631	2.681207	2.419074	1.638788	2.309603	2.545803	2.115653	1.614276	2.523661	2.422497	2.742124	2.399038	2.809341	2.704684	2.656558	2.962877	1.935914
ENSMUSG00000003233	Dvl3	3598	2634.667	2887.667	3164.653	3117	3238	3991.742	3169.443	2724.996	2741.638	3233	3352.728	3054	3341.785	3039.62	3298.722	3187	3388.725	3319	3453.727	3265.998	3278.001	3669.746	2790.999	852.001	1244	32.629973	17.772846	21.714775	25.203846	23.062774	30.764698	31.396042	22.782133	21.186948	24.609132	25.715283	24.634906	20.006019	25.121485	21.504324	28.15068	24.036993	27.13222	26.538829	27.701218	25.691583	24.617783
ENSMUSG00000003234	Abcf3	2068	1970	2045	2270	2119.998	1981.001	2466	2228.001	2122.001	2361.001	2191	2140.001	2183	2095.999	2540	2181	2080	2017.001	2175	2108.999	2162	2349.999	2089.001	2211	667.999	687	43.359983	29.921603	33.564134	43.346185	35.38098	53.256568	43.129604	33.314209	43.758323	54.154492	40.808541	38.024376	37.772693	39.30691	40.81055	38.326797	39.384024	41.097804	41.808737	46.312713	46.274497	40.33791
ENSMUSG00000003235	Eif2b5	3574	3703.276	3433	3791.173	3517	3786	4379	3862	3844	3735	4229	3809	3322	3446	4573	3930	4264	3717	3591	3551	2894	4101	3602	3548	1052	1028	50.52782	36.450053	38.826986	45.141978	38.978297	52.897655	50.418026	41.649091	44.421073	49.50753	50.457361	43.661738	35.906011	37.381536	47.840326	50.534205	48.069704	43.601783	41.766481	41.497728	33.174274	47.708818
ENSMUSG00000003269	Cyth2	2105.999	2082	1946	2311	1959.001	2147.001	2680.001	2189.999	2195.001	2216	2385.999	2032.001	2168.001	2020.999	2671	2324	2151	2078.001	2069	2134	1834	2254.001	2070	1999	493.999	644	79.640059	56.560297	56.412353	71.315507	57.263233	77.341135	93.003276	67.969768	64.984767	75.904094	71.715173	59.918289	58.650552	59.665258	72.923625	72.610604	68.978822	70.7638	66.45181	68.046698	55.655421	66.049213
ENSMUSG00000003273	Car11	404	600	493	619.999	458	469.999	508.001	390	397.999	563	623	485	541	435	546	480.001	300	472	452	456	696.999	423	515	448	80	109.994	44.262083	61.987856	49.478249	64.939243	51.951121	72.58561	57.02302	31.02604	39.634497	66.474155	82.269623	49.444018	65.318873	36.856471	44.213897	52.242059	12.209548	63.071231	41.30567	58.642066	61.706363	46.69582
ENSMUSG00000003279	Dlgap1	5330.999	7304.999	4830.999	3788.999	5254	5541	7355.001	6995	4339	4009	6199.001	5390	4614.001	5150.999	5865	5760.999	6129.999	6113	5273	5271.001	6263.001	6680.999	5286.001	6132.012	1645	2147.001	43.020294	42.293067	32.718842	27.155202	34.668486	47.491001	52.347897	43.651222	29.901404	35.337249	42.644439	33.684823	26.953657	34.577697	38.1873	46.151552	42.581005	45.114722	36.518183	38.587736	43.14073	44.476075
ENSMUSG00000003282	Plag1	199.999	163	196	197.001	188	151.494	176	132	170	184	242	153	130	179.999	202.999	181	175	173	191	245	277.999	122	175	245	134	159.001	1.527093	1.743215	2.080127	1.639238	2.329285	1.459884	1.83101	1.322463	1.446423	1.609828	1.989578	1.323438	0.977043	1.830983	1.610068	1.756555	1.224048	2.060238	2.461995	1.967749	2.77447	1.150862
ENSMUSG00000003299	Mrpl4	789.999	799	803.001	903	842.001	840	980.001	892	764	855	996	949	941	730	1007	833.001	733	765	701	828	732	798	781.001	761.001	155	287	28.336832	17.170788	22.725854	21.539788	23.459367	25.123874	23.668228	26.739108	24.013397	31.455239	25.369197	21.632455	24.085444	19.625413	21.981495	24.927231	21.214487	27.065078	16.793891	28.534521	23.260231	24.955162
ENSMUSG00000003308	Keap1	1950.999	1975.99	2041.001	2373.999	2161	1844	2215	2070	2089	2141	2157	1910	2089	1899	2513	2102	2034	1932	1909.059	1906	1911	2438	1938.001	1928.999	496.999	533	20.801497	15.025557	17.817726	22.088352	19.399572	19.06605	19.97612	16.518118	20.179724	21.870107	20.285122	16.508435	16.264257	16.23093	20.397374	20.633673	18.106022	17.927131	17.823124	17.984406	17.062377	20.785345
ENSMUSG00000003316	Glg1	9329	9348	10778	9787	10755.999	7995	10337	10966.999	9602	9161.001	9805.999	7737.911	8936	10795	10752	9396	9009.999	8985	10201	10331	11480.001	9868.001	9762	9938.001	3193.001	3691	46.051142	32.273262	42.826085	40.509811	42.33336	38.52389	41.131323	42.227621	39.454572	42.434115	41.663063	28.477889	29.756901	43.034182	39.289931	41.640361	36.111606	36.935435	43.684915	44.176659	47.270956	37.970957
ENSMUSG00000003344	Btbd2	1374	1396	1422	1654.058	1597.903	1476	1733	1491.001	1542.001	1648.999	1732	1313	1403	1421	1812	1562	1507	1429	1346	1372	1348.001	1600.999	1353	1496.001	349.024	472.001	21.397556	15.14869	17.827858	21.711105	20.282663	23.619882	21.843838	18.036626	19.956255	23.562441	21.782745	15.542825	14.297425	16.517802	19.910677	22.221989	18.2258	17.233601	18.014328	17.705782	16.554583	18.64884
ENSMUSG00000003345	Csnk1g2	3248.001	3742	3359	3858	3393	3478	3933	3740.999	3502	3635.001	4044	3402	3511.001	3481.001	4400	3844	3590	3213.001	3187	3270.999	3183.001	3505	3091	3354	943	1246.999	56.919562	43.797603	51.232119	75.526642	65.997819	61.825715	57.806547	65.24964	60.592277	61.070898	65.063596	43.96369	48.383301	44.90442	77.70517	85.500801	48.393475	45.248696	44.260102	44.512483	48.003243	48.788689
ENSMUSG00000003346	Abhd17a	696	1091	848.999	934	901	797	962	948	834	936	1008	870	937	800	970	958	901	715	770	746	753	811.017	746	837	202.329	257.374	17.415632	23.403014	19.040799	21.830032	18.311502	21.815275	20.538901	18.65945	17.807561	22.788863	22.002539	18.784064	18.407116	16.364553	18.603935	23.993355	19.655622	15.629134	16.865791	17.222417	16.103954	19.352741
ENSMUSG00000003348	Mob3a	196	213	233	267.368	229	213	210	267	202	261	290	212	258	266	262	237	228	220.999	177	189	381	269	229	204	44	82	2.927518	2.81615	3.227603	3.773299	3.806142	3.010345	3.175087	3.921712	2.856136	4.618523	3.902906	3.668662	2.641743	3.259052	3.195584	3.563564	3.546821	3.969524	2.627965	3.555606	4.899625	3.644008
ENSMUSG00000003352	Cacnb3	52.001	938	51	64	94	43	75	55	46	56	49	57	67	42	65	65	72	90.999	36	38	872	64.001	64	60	49	69.768	0.684947	9.577169	0.564456	0.730378	1.02847	0.603688	2.198902	0.578541	0.529332	0.726039	0.576666	1.180193	0.655623	0.470009	0.671416	0.800756	0.777025	1.058504	0.413273	0.426415	9.909406	0.878979
ENSMUSG00000003354	Ccdc65	451	467	596	662	461	523	680	649	519	638	616	443	484	518	714	549	556	500	495	523	501	705	450	540	171	168	8.330477	6.41841	9.18835	10.973342	7.048374	9.910183	10.878818	9.437691	8.335576	11.663915	10.100967	6.597378	6.684825	7.823887	10.11527	9.546051	8.923837	8.369802	8.365199	8.405449	7.90931	10.818067
ENSMUSG00000003355	Fkbp11	112	88	132	194	202	137	153.001	147	126	136	154	168	127	109	146	124	131	138	108	119	115	110	109	116	50	28	6.560419	4.123176	6.668936	9.957569	10.094207	8.494463	7.775858	7.216855	6.653579	7.949852	8.029777	8.051971	5.523213	5.250607	6.900355	7.071491	6.612658	7.204471	5.613715	6.391353	5.766508	5.631419
ENSMUSG00000003360	Ddx23	2463	2381	2327	2583	2501.999	2378	2855	2589	2292	2509	2837	2341	2536.999	2433.999	2877	2574.001	2385.999	2463	2481.001	2384	2606	2646	2498	2584.001	1216	1376	64.409593	38.778192	50.00545	54.125811	55.143653	61.033401	55.198042	46.836546	54.006556	57.558159	64.698859	37.424575	42.122257	46.440356	53.984248	65.172015	51.291397	54.33689	58.169989	47.2491	56.143401	56.273511
ENSMUSG00000003363	Pld3	6782	7016.999	6619.999	7287.001	7350.001	6430.001	8006	7015	7251.999	7572.001	7716.999	5715.001	5733	6615.002	8008.001	6713	6537.999	6226	5935.001	5926	6822	8139	6323.001	6185	1103	1200.999	210.976823	142.006742	146.998212	181.140001	151.579913	186.543665	195.166136	152.957372	184.781349	210.816928	186.159584	130.671449	110.359214	146.333714	168.183418	197.569884	146.293938	174.051316	137.42793	161.993755	161.784662	169.787605
ENSMUSG00000003378	Grik5	1652.001	2069.001	1696.001	2056.001	1687.999	1623	1833.001	1880	1743.001	1993.001	2021	1457	1489	1670	2035	1693	1422.999	1459.001	1626.001	1655.001	2278.999	1690	1602	1831.001	386	566.975	15.618817	16.34042	14.278633	19.777021	14.022059	18.613247	16.031464	15.919376	16.794726	19.284375	17.287821	12.706038	12.243083	13.960988	14.387637	18.737917	10.995843	14.605646	16.089722	16.796559	22.700235	15.01216
ENSMUSG00000003380	Rabac1	4234	4575.999	4380.001	4924	4629	4603	5241	4723.999	4736.001	4988	5074	4243	4135	4213.999	5482	4427	4930	5026	4225	3970.999	3327.929	4910.001	4184	4237	474.001	381	202.896473	162.368708	175.321891	205.183512	179.083084	225.629579	211.924118	176.270668	192.160812	231.163541	211.083667	163.883507	147.264051	164.816625	200.346145	198.085193	192.269777	210.676042	177.613972	167.100059	135.322357	194.492491
ENSMUSG00000003382	Etv3	1035	1024	1008	1275.001	1245.999	949.001	1194.001	1005	1010.999	1076	1058	900	925	1205	1205	1149	972.999	1184.001	1179	1091.001	1167.999	1098	1098.999	954	373	444.996	6.495645	4.757257	5.149954	7.041791	6.255383	6.049736	6.313224	4.893533	5.426315	6.485944	5.675255	4.516137	4.315601	6.066531	5.748119	6.745582	5.012712	6.484928	6.41082	5.802395	6.507603	5.641475
ENSMUSG00000003402	Prkcsh	5463	3992.001	4122.999	5066	5628.999	5715.999	6065.001	4582	4705	4830.999	5804	4952.999	4471	4517	5530	5094	4646	4578	4449	4354	4260.999	5573	4962	4702	1111	1547	126.433978	66.335536	75.508984	100.260876	98.593557	128.506085	118.804834	81.359607	87.614961	110.696252	115.725263	87.315683	68.726932	82.046866	93.501717	104.640293	90.296415	90.62352	90.940432	83.053002	80.494922	102.004083
ENSMUSG00000003420	Fcgrt	2209	2310	2374.001	3015.999	2925.999	2298	2643	2360	2483.001	3052	2661.001	2073.999	2553	2328.001	3363	2382.001	2574	2287.001	2324	2107	1719.999	2519.999	2262	2541	533	698	48.180027	35.151695	41.595198	55.557781	50.548518	48.931984	46.552978	40.393041	43.731355	62.794378	48.868368	35.395989	39.626702	39.232461	53.559672	47.780655	44.574597	41.818157	42.237245	38.943544	30.111475	43.617877
ENSMUSG00000003421	Nosip	1022.001	1232	1287.999	1470	1189.001	1073	1347	1354	1327	1450	1394.999	1037	1231.002	1313.002	1609	1269	1217.001	1053	1182	1112	1068	1382	1037.999	1295	373	449.001	27.160825	25.333419	29.395036	32.645687	24.681412	28.865723	29.082038	28.415016	28.034147	37.365242	30.364986	22.537493	24.563258	27.427747	32.054605	29.273272	25.847698	24.697747	28.916651	26.380965	24.565477	28.581724
ENSMUSG00000003423	Pih1d1	660.001	706.001	632.999	781	597	696.999	774	754	693.999	679	798	646	700.001	625.999	822	708	766	724.999	636	646.001	549	724.999	641	650.001	109	126	28.834558	22.626252	25.053959	27.235752	21.793938	40.077591	26.596443	27.648641	26.108661	26.689498	32.308874	26.366535	22.990536	28.835782	25.896714	26.556857	25.023271	30.68166	24.602326	26.67108	21.557288	24.010821
ENSMUSG00000003429	Rps11	3991.878	5234.484	4508.03	4896.975	4907.32	4891.997	5564.779	5354.201	4504.943	4730.002	5517.511	5406.448	5752.829	4763.184	6394.707	5061.532	6060.332	4723.057	4578.516	4403.158	4357.148	4874.738	4672.336	4943.48	667.986	774.901	323.607441	309.086636	296.497827	340.284277	315.913156	393.777467	377.898777	337.085958	303.638137	366.266664	382.323417	351.982629	340.728187	310.622543	390.128237	378.221537	395.195714	326.037762	314.377194	300.525301	298.116517	321.798078
ENSMUSG00000003435	Supt5	5151	5130	5260	5560	5608.999	4886	6244	5845	5219	5541.999	6044	5090.001	5231	5327	6185.999	5489	5136.999	5306.001	5233.044	5498.001	5532	6023	5617.001	5830	1667	2048	47.351392	34.838722	40.327283	46.53211	42.058309	46.626367	49.436147	42.792139	41.052883	50.250817	49.532152	38.975334	36.005352	40.828575	43.42729	47.808542	38.819176	42.695457	42.867924	44.328943	44.143064	47.553996
ENSMUSG00000003437	Paf1	2314	2106	2308	2787.001	2294	2164	2705	2357	2419	2512	2575	2099	2328.998	2298.001	2823.001	2396	2279.87	2181	2285	2353	2225	2616.999	2370	2408.001	1081	1400	62.979519	34.902268	47.157271	59.563801	46.415901	48.443507	56.349548	44.822985	50.08651	65.10149	63.204129	45.109952	45.483823	44.873233	53.862875	55.977213	41.522053	50.283253	61.258765	57.610161	50.77985	56.65158
ENSMUSG00000003438	Timm50	898	923	956	1081	1004.001	957	1192.999	961	1029	1036.001	1071	1015	961	847	1114.999	1018	941	891	891	908	748	1043.001	891	965	169.001	187	31.173698	24.68114	28.71174	34.297811	27.303315	34.492597	35.101187	28.139329	28.134027	32.41507	27.373994	32.099399	30.417286	25.291232	31.133602	29.068552	26.971565	25.816678	24.72204	28.433674	24.025006	31.734263
ENSMUSG00000003444	Med29	406	522	534	521	465	543	702	523	461	497	601	518	505	473	622	520	520	509	471	437	360	550	447	520	175	250	12.001752	11.481704	12.972591	13.477035	11.167152	16.466645	17.72413	12.17161	11.643874	14.295252	15.501479	12.345898	10.912466	11.433501	14.102462	14.470384	12.612148	13.144234	12.201817	11.23999	9.095544	13.506677
ENSMUSG00000003452	Bicd1	867.999	925.001	929	918.998	1045	773.001	1060	953.001	854	819.299	1135.999	828.002	728.001	992	1009	962.999	1154.001	1179.006	1106	1162.001	1375.002	927.217	890	1146	1170.001	1327	6.299468	4.312719	4.335161	5.316622	5.06182	5.016527	6.674131	4.361785	4.179925	4.570602	6.487477	3.865708	3.164868	5.349442	4.715629	5.700305	6.212833	5.856235	5.762189	6.487184	6.700825	4.470922
ENSMUSG00000003458	Ncstn	5835	5879.001	6936	7383.999	6942.999	5484.999	7077.998	7100	7463.001	7232.001	7385	4914.001	5640	6350	7882.073	6326.001	6640.001	5730.999	6049.999	6443.228	5449.996	7414.001	6037	6563.999	1009.976	1137	69.181848	51.197691	66.511586	76.412579	66.336135	66.101095	71.01474	65.38858	74.208804	82.128418	76.686837	46.919953	49.642081	61.551316	70.269489	69.333571	63.257637	58.875422	62.915377	66.90679	56.907497	71.897829
ENSMUSG00000003464	Pex19	2619.001	2867.001	2839	3324	2765	2680	3378	3226.999	2834	2927	3285	2734	3150	2848	3504.999	2994	2912	2674	2618	2765	2553	2973	2655.999	2806	643	625.999	43.798201	36.665071	38.36172	48.015351	37.700504	45.545801	46.03026	41.244451	40.120394	46.261806	47.11268	34.93935	38.265949	38.668185	44.064602	46.816471	38.406596	38.144142	37.241459	40.982242	39.005874	40.923629
ENSMUSG00000003469	Phyhip	2400	3308	2328	2622	2430	2482	3276	2741	2526	2548	2980	2447	2270	2638	3008	2911	2568	2551	2401	2455	2416	2872	2508	2472	769	1133	34.722592	31.685378	26.824316	35.694651	27.829911	35.038338	32.950811	28.918461	32.190857	33.746718	30.620292	23.233856	19.541225	43.700653	37.568957	39.518085	34.058406	34.234984	35.236415	29.180034	24.31742	35.375638
ENSMUSG00000003476	Crhr2	2941	2403.999	3034	3201	2376	2487	3052.999	2648	2899.001	2815	2848	2104.999	2380.999	2617.999	2985.001	2624	2360.999	2315	2388	2538.001	2141.999	2906	2386	2290.001	344.999	437.001	42.552865	25.310393	35.16588	38.594368	27.680317	37.511667	36.583644	29.530278	34.920527	38.380299	34.632455	24.302799	24.650602	30.206958	31.691963	34.426318	28.187168	28.744756	29.869814	31.585274	26.912255	34.350109
ENSMUSG00000003477	Inmt	1427	1670	2054	2460	1721	1461	1433	1926	1557	1985	1131	1487	3175	1708	2646	1603	1569	910.724	1843	1523	1224	1067	1675	1144	576	476	52.758641	45.968498	62.423256	79.708783	51.709933	55.488254	45.445191	55.978298	49.223825	71.518157	36.449739	44.390824	85.82256	51.617493	75.08123	55.953615	47.510525	29.572214	59.798034	49.201387	38.72164	32.804903
ENSMUSG00000003500	Impdh1	308	435	372.001	409	421	287	354.001	439.001	287	362.001	373	343	349	349	393	378	329.999	307	356	365	602	355	328	376	100	130	4.413349	4.573371	4.424698	5.042186	4.778185	4.296866	4.602714	5.302982	4.070548	5.08738	5.003983	3.931968	4.03563	4.193399	4.19406	4.921727	3.961454	3.908239	4.513148	5.740934	8.88478	4.400672
ENSMUSG00000003518	Dusp3	3646.001	4197.001	3922	4008	4113.999	4074	4483.001	4130	3561	3761	4440	4253	3273	4088.001	4456	3913.999	3949.001	3905.999	3972	3852	4514.001	3912.001	4024	3432	925.999	1066.001	30.372482	26.565255	28.607388	31.099633	30.05319	38.049178	31.852951	28.250772	23.68846	31.762773	35.214963	27.076801	21.024631	29.809306	27.724445	30.907334	27.363702	27.994146	29.89216	27.641245	32.868309	27.500713
ENSMUSG00000003526	Prodh	1390	1447.999	1631.001	2321.999	2152.001	1465.999	1769	1624.999	1624	2562.999	1950	1366.999	2335.999	1720	2106	1668	1574.999	1547	1769	1646.001	1519	1832	1397.001	1683	852.001	846	26.400729	19.760667	24.293288	40.179337	32.691521	27.006638	28.481772	20.545458	22.149825	43.265472	30.964983	21.533898	33.617206	23.102635	28.186828	26.928358	22.723096	24.86824	28.103144	28.15319	25.223328	25.154653
ENSMUSG00000003527	Ess2	537	466.821	512	590.074	463.976	461	562.999	501.001	498.898	555	556	488	498.954	471	580	512	467.948	477.736	483	477.999	561.759	575.042	430	481.001	139.999	169	8.212592	6.20417	6.745553	7.968311	5.162475	7.577512	6.671123	6.051705	5.746785	7.859263	7.054784	6.055499	5.807153	5.197367	6.142915	6.56327	5.102456	5.862391	7.488021	7.446862	8.526886	6.302047
ENSMUSG00000003528	Slc25a1	1605.001	1763	1869	2228	1908	1813.999	2190.001	2046.999	2009	1954	2191	1712	2788.999	1847	2324	2004	1908.999	1614	1809.001	1792	1957	2064.001	1635	1663	315	402	44.4749	37.237785	39.883153	53.61586	43.051351	52.793001	52.717424	45.144142	51.141999	54.100697	54.205819	38.890501	59.260122	44.855411	53.988128	58.129412	44.018555	40.79677	46.737004	44.461354	46.7344	49.510456
ENSMUSG00000003531	Dgcr6	1132.998	1357	1203.999	1405.001	1198.998	1257	1468.967	1351	1174	1384.998	1481.999	1341.001	1375	1176.001	1696.999	1289	1386.962	1319	1110.999	1154.926	991	1201	1118	1244	361.279	371.201	47.651408	43.290042	41.214454	49.828767	41.559445	54.967978	53.785703	37.835125	38.91774	54.736768	55.173593	47.810585	43.502879	43.013012	54.158023	52.398531	47.378593	49.118179	40.743305	41.320346	37.526132	40.523833
ENSMUSG00000003534	Ddr1	11936	10342	12415.001	13945.998	11820.999	9934.999	12666.001	11959.006	13756.999	13883.999	12142.999	9245.99	9334	10984	13983	11067	10374.998	10092	10129.161	10417.001	8961	13055	10098	10404.999	2114	2973.965	114.796358	76.959775	102.697361	115.944297	92.376493	96.280628	104.374502	92.477355	113.977337	127.48427	104.77819	72.09312	63.865539	87.173102	106.040489	99.358373	81.12614	87.630739	84.024856	86.890164	76.306921	101.523547
ENSMUSG00000003541	Ier3	186	352	328	451	371	238	242	301	377	532	488	261	257	373	521	237	251	260	243	330	310	240	202	330	45	63	6.434493	9.06069	9.324854	13.652618	10.426682	8.446271	7.150328	8.197768	11.143476	17.907288	14.729949	7.279746	6.499013	10.55139	13.823723	7.718054	7.1243	7.857305	7.367033	9.933017	9.165805	6.897311
ENSMUSG00000003546	Klc4	1554	1391	1387	1646	1586	1545	1901	1580	1567	1567	1835	1692	1663	1494	1865	1623	1581	1578	1372	1454	1297	1638	1446	1504	466	524	22.862675	15.22551	16.769323	21.187024	18.954352	23.318407	23.887904	18.299255	19.69789	22.427883	23.552578	20.068738	17.882563	17.973446	21.045911	22.47316	19.08194	20.280936	17.693172	18.609512	16.308217	20.023562
ENSMUSG00000003549	Ercc1	434	491	505.999	578.998	401.999	528	628.001	528	469.999	480	585	459	485	425.001	619.001	508.999	483	460	472.001	451	473.999	544.001	490.001	491.999	82	87.001	17.448276	19.298406	20.157165	20.919448	12.220997	24.188433	26.090105	18.837073	16.131797	23.051641	25.6957	17.904876	18.285183	17.633949	17.952335	17.06293	13.787738	13.57343	18.166155	14.653802	17.212144	17.128771
ENSMUSG00000003559	As3mt	956.999	1006	1086.001	1206	1133.001	991.001	1239	1156	1031	1277	1208	972	1301.001	1084.001	1312	1163.001	1139	959.999	1022.999	997.999	1184	1175	1048	982.001	214	206	21.007581	15.651926	18.672892	22.946672	19.699492	21.405061	25.257115	19.158547	18.240696	25.908783	22.619254	16.317082	20.471858	18.888523	21.122166	22.825638	19.514109	17.539318	18.925714	19.10147	21.868072	21.28599
ENSMUSG00000003573	Homer3	476.999	555	530	603	485.001	544	572	591.001	502.001	496	571	508.999	539	503.999	566	762.999	557.999	521	534	464	406	547	504.001	504.001	110	209.001	8.567541	8.372555	7.330544	9.725285	7.315698	9.572584	7.640497	9.247177	6.973825	8.520205	9.978548	8.099991	7.459486	7.530843	7.520372	10.635094	7.224235	9.51675	8.953697	7.450507	7.369484	7.839223
ENSMUSG00000003575	Crtc1	844.999	1381.999	826	1045	868	759	1023	972	857.999	975	1068	765	943.001	940	1018.999	895.001	785.999	835	943	912	1509	999	781	976	273	436.001	9.38072	6.343011	5.416204	6.957742	4.595233	8.240369	6.018759	9.773522	5.409218	6.14159	9.51344	4.273816	4.558254	7.117615	5.525272	6.008682	8.356742	5.782934	6.170249	6.969335	11.060912	4.996488
ENSMUSG00000003581	Rnf215	723	674	702	751	743	672	803	632	693	737	730	588	614	646	735	679	645	599	623	643	702.001	693.999	620	600	168	176	14.607232	9.684289	11.316278	13.72424	12.276926	14.026884	13.637953	9.672573	11.721431	13.945435	12.964716	9.341058	9.178566	11.035168	11.595812	13.083021	10.160524	10.337371	11.551114	11.529747	13.582058	11.924946
ENSMUSG00000003585	Sec14l2	1014	1019	1125	1228	1560	1064	1275	1246	1137.999	1212	1313	939	4998	1100.001	1341	1150	1089	1106.999	1104	1079	1036.999	1243	1072.001	1073	254	351.999	14.26891	9.944606	12.497058	14.198405	16.387093	15.030259	14.169112	13.234057	13.24341	16.387829	16.283694	9.938197	47.397362	13.025855	13.400096	14.261389	11.43702	13.82618	13.045802	12.566607	12.79304	13.282531
ENSMUSG00000003604	Aven	308	336	357	364	373	333	442.999	383	375	418	499	411	379	328	423	382	432	409	323	326	304	388	346	386	109	121	8.393031	6.708731	8.312234	8.564886	8.565651	8.799575	9.858841	6.78631	6.945816	11.650365	12.039584	9.612179	7.558673	7.107562	8.699072	9.869952	9.114738	9.806192	7.539426	6.942608	7.560339	9.129185
ENSMUSG00000003617	Cp	3353	4341	5468.001	5196.001	9239.999	3592.999	4090	5530	3708.001	4569.969	3981.842	3583.999	7478	5573	5768.608	5088	4666	4030.2	5626.999	6325.999	5391	4291	5528.999	4598.999	2027.999	2337	31.672378	29.973355	41.542433	41.918245	75.679868	33.322148	33.846178	40.732832	28.525541	45.618953	36.501365	25.184291	72.173248	38.817339	37.39287	44.257475	36.33691	35.784295	49.448765	52.771392	44.105037	29.711236
ENSMUSG00000003623	Crot	1550.999	1441	1748	1851.001	2318.999	1602	1862	1814.001	1662	1843.999	1971.999	1701	3746	1838	2110.001	1749.001	1767	1596.51	1603	1717	1579.001	1851	1618	1658	678	547.995	17.77549	12.104248	16.269811	18.427308	21.305678	18.31817	18.054459	15.944368	15.843531	20.070613	19.809361	15.641393	30.483763	16.804412	18.264323	18.655858	16.096835	15.678926	15.601677	17.090028	15.355661	17.141436
ENSMUSG00000003644	Rps6ka1	733	660	760.999	803	753	710.999	816	757.001	716	840.001	873.001	653	786	890.999	960	762	718.999	747	726	690	647	765.999	675.001	781	174	276	15.431221	7.126118	11.718233	10.429287	9.924991	8.116115	7.613538	6.513885	9.365659	12.859528	10.589019	10.134373	8.744845	11.337227	9.816301	13.518566	14.231687	11.632815	10.460246	8.905326	6.178905	10.733409
ENSMUSG00000003660	Snrnp200	5728	6095.999	8166.999	6623	6823	4836.999	6188	7488	6523	5787	5611.001	5349	6390.001	8013	6406	6244	5245.999	4983.999	7738.999	7811.999	7711.993	6727.999	6911.088	7490.999	4002.999	4320	28.085442	22.771048	35.894176	30.735136	29.704166	23.891213	25.01711	28.009698	26.432922	27.206075	24.295601	21.184031	23.179167	33.269749	23.342131	30.147534	20.788435	20.825066	32.638684	32.913119	31.659108	26.453333
ENSMUSG00000003662	Ciao1	1399	1410	1445.999	1706	1425.999	1439	1738	1551	1428	1574	1728	1487	1489	1443.999	1716.999	1542	1666	1451.999	1477.001	1461	1372	1680	1443	1508	558.001	471	52.910997	31.825541	47.03977	55.98255	41.417009	56.023458	52.377348	44.861638	40.711404	49.852305	55.046044	40.202572	40.506093	43.610331	51.493671	51.044688	52.111366	46.074723	45.952222	46.115556	35.235569	52.258717
ENSMUSG00000003680	Taf6l	359	390	350	394.999	351	424	442.001	413.001	388.001	354	495	400.001	350.999	386	431	363	380.002	364.999	364	324.999	418	427	362	386.999	99.505	112.714	6.809511	4.821844	10.42349	15.592084	7.750143	12.460172	11.724433	8.348128	15.776109	8.737795	14.982778	12.634423	10.561854	13.787499	10.44037	5.603712	14.340087	5.183029	11.877114	12.514495	24.509367	7.859164
ENSMUSG00000003721	Insig2	3570.001	3836	3914.999	4145.999	4092.001	3710	4434.999	3989.001	3857.999	3878.001	4314	3369.999	3935.002	3545	4631.999	3884.001	4027.981	4001	3652.999	3647.999	3400.001	4259	3596.999	3612.001	537.999	495	81.414062	70.01761	75.942567	88.513397	89.993931	96.331127	96.279503	76.153454	80.142695	90.877138	88.630735	56.848618	48.984067	75.513512	76.825648	92.554077	100.041525	82.179849	88.454667	75.895363	77.14654	77.384367
ENSMUSG00000003731	Kpna6	6661.001	6438	6958	7145	6998	6648.001	8083	7075	6591	6594.999	7241	6269	6024	7367	7484	6827	6823	7024.001	6898	6687.001	6471.233	7670	6617	6611.999	1513.999	1503	67.790425	51.490229	53.639366	65.134202	57.752596	66.365532	59.721681	60.888216	60.040439	57.895117	62.283344	43.859454	34.293081	63.017733	57.317541	62.100128	52.851811	62.428866	57.749844	53.979584	53.815115	65.926774
ENSMUSG00000003746	Man1a	8449	7990	9075	8560.999	8759	7325	8977.001	9559	8859.999	7747	8269.999	6107	7179.999	8542.999	9341	8199	8322	8681.999	8306	8663	7526	9159	7839	7611	1537.999	1510	76.062119	52.853671	65.145916	66.692801	62.160379	67.940625	68.36906	66.634085	66.193146	68.974631	64.375975	41.969224	45.557384	62.785261	65.582471	69.409589	62.121329	66.042075	63.644409	66.213933	55.261571	65.427802
ENSMUSG00000003752	Itpkc	379	361.901	332	504	396	382	486	351	327	396	394	393.999	420	388	450	403	388	408	410.999	380	363.001	418	429	362	94.998	133	3.939194	2.862395	2.844423	4.634045	3.282237	3.985112	4.296746	2.944322	2.844436	3.999421	3.718705	4.336557	3.309956	3.434252	3.701589	3.936359	3.713644	3.917421	3.885093	3.946947	3.92401	3.603419
ENSMUSG00000003762	Coq8b	2125.859	2105	2122.687	2413.884	2216.865	2455.526	2753.804	2191.433	1989.878	2045.896	2958.874	2524.102	2351.506	2103.755	2348.571	2200.628	2179.062	2160.231	2230.062	2269.912	2140.124	2323.61	2173.999	2250.763	522.001	630.975	40.561361	30.450849	32.159751	39.389826	33.694401	45.410314	43.925802	29.597398	31.404082	36.960662	47.104116	37.430386	33.032984	31.658408	31.351816	37.356432	30.550333	34.79836	35.473235	36.624194	34.392163	35.23564
ENSMUSG00000003778	Brd8	1775.42	1878.719	2116.001	2160.184	1881.002	1586.001	2203.266	1963.001	1840.999	2058	2100	1719	1973	2005.001	2004	1834.478	1747	1933	1917	2281.001	2761.282	2101.489	1846.059	2076	963.001	1144.001	16.909192	13.121343	16.497082	18.280018	14.65345	15.707827	18.069077	15.273217	15.352215	19.041845	17.610178	13.277593	13.655063	15.656802	14.899692	16.501327	14.138426	16.158854	15.971394	18.642062	21.207425	17.014441
ENSMUSG00000003808	Farsa	866	808.999	865	996.999	879.001	882.999	1057	948.001	880	961	1044	861.001	906	868	1068	898.001	832.999	845.001	854	876	922	936	820.001	1021	217.999	264.999	16.838346	11.587899	14.135003	16.412432	13.873265	18.078029	17.893097	14.480112	14.853245	17.571273	17.679934	13.688818	12.579827	13.561427	15.802752	16.3418	13.08443	13.829221	14.793757	15.270237	14.757226	15.322506
ENSMUSG00000003809	Gcdh	1774.999	1758	1799	2041	2330	1973	2277	1973	1827.001	2033	2398	2022.999	4546	1993	2238	2019	2023	1832	1831	1915	1575	2107	1969.999	2121	452	378.999	34.16068	22.437067	28.694484	35.194514	32.919345	39.977	35.201375	28.523742	26.96228	37.58108	39.690703	29.976862	56.853417	32.339377	33.587079	36.410716	32.10656	27.23516	32.2108	29.635839	28.713218	32.735398
ENSMUSG00000003810	Mast2	2217	2446.998	2081.001	2129	2296.999	2390.001	2859.966	2332.07	1910.001	2121	2964.999	2445	2080.001	2284.002	2591.001	2513	2354.999	2536	2278	2358	3153	2461.002	2455	2370	705	991.114	13.888019	15.95844	12.816922	11.86655	11.751121	16.132383	18.556211	13.154678	12.064626	15.911139	19.060856	12.317166	11.449886	14.395287	13.37307	15.174641	12.176186	15.030106	15.439058	14.279506	22.349759	12.995758
ENSMUSG00000003812	Dnase2a	978	999.999	948.001	988	985	938.001	1202	1076	939.999	1030	1165	1006.999	935.001	992	1117.999	1007	1003	1218	889.001	1010	790.999	1048.999	939.001	916.999	337	303.001	27.426906	21.867647	19.750503	21.906986	23.231861	25.775449	29.055805	23.551034	21.990222	27.952995	28.745181	23.127327	18.885314	22.04353	24.068624	25.295692	24.472782	30.026823	20.910131	24.9639	18.743803	21.916803
ENSMUSG00000003813	Rad23a	1594.001	1979.006	2136	2546.996	1696	1541.999	2044.001	2120	2096.999	2508	2130	1385	1982	1921.001	2840	2162	1879	1906	1852.999	1778	1664	2095.999	1745	1923.999	455.001	647.999	38.749126	29.850252	35.338605	43.101569	30.222276	36.290633	36.26803	37.014864	39.657355	51.018549	36.293637	21.361663	28.31446	38.410058	46.973035	39.864738	32.80905	32.437828	41.903835	31.043885	30.673956	36.277239
ENSMUSG00000003814	Calr	62311.978	47247.272	36460.001	32616.993	64389.969	75377	80593.946	55492.999	43370.896	34447.999	64797.999	71107.925	46194.997	45550.999	46557.999	57191.95	61647.996	52330.992	45605.986	50245.968	46170.98	57958.978	65531.991	55559.99	13955	14800	1316.955148	745.544922	620.25995	601.627145	1079.942397	1587.198497	1394.968965	922.819322	756.638888	685.095894	1152.180549	1155.79786	695.180475	784.412279	750.584742	1136.78477	1061.960948	961.355243	811.980928	896.148632	832.428369	992.1626
ENSMUSG00000003824	Syce2	19	34	21	35.001	32	40	24.999	30	21	28	20.001	24	38	56	53	34	33.999	56	29.001	40	30	38	36	39	14	22	1.444874	1.811758	0.745346	1.415308	1.420094	2.86591	1.310016	1.445004	1.057105	1.498035	0.913947	1.062767	1.769681	2.652273	2.31428	2.126507	1.487771	2.633648	1.883555	2.40633	1.630833	1.56183
ENSMUSG00000003847	Nfat5	4981.001	4990.001	6027.001	5377	5923.002	4085.999	5200.001	5867.999	4532.001	3844.001	4248.002	4434.881	4883.999	6451	4811	4785.002	4830	5850.999	6653.858	7063	8447	3942.002	6185	5756.714	3026	4087.999	25.956233	18.623893	19.76023	26.321001	16.832414	21.209307	20.079818	21.881603	22.546163	17.388733	17.328749	12.43824	14.659191	28.906289	19.820819	26.398639	11.319635	28.523683	23.874414	34.151751	31.835872	18.511732
ENSMUSG00000003848	Nob1	450.999	331	348.999	398	439.001	364	458	409.999	325	334.001	344	415.001	382	355.001	425.999	391.001	379	368.999	449	362.001	392.002	365	512.999	312	100	83	11.604866	5.547947	8.0146	7.817577	8.891916	8.545337	10.569476	7.681355	7.514989	7.64184	7.454693	7.582973	5.93541	8.584545	7.577269	9.288095	7.215219	7.489905	8.64521	7.599407	8.405435	7.475031
ENSMUSG00000003849	Nqo1	2957	3222	3130	3112	2317	2159	3602	3673	2970	3026	2708	2232	2650	3081	3287	3053	3080	3379	2800	3395.975	2506	3183	2687	3033	652	549	69.164652	56.07582	60.165017	63.695751	44.02808	51.805059	71.959109	67.636562	59.356361	68.868181	55.266452	42.092176	45.309748	58.928317	58.968284	67.22298	59.108603	69.043047	57.395239	69.113559	50.098127	61.849573
ENSMUSG00000003863	Ppfia3	136.999	624	136	139	134	125	177	162	139.085	121	163	171	107	106	154.624	186	124	136	111.11	150	844.298	204.999	109	127.001	184	232.317	1.48154	3.881075	1.675406	1.40564	1.763141	1.501191	2.45317	1.536531	1.61361	1.767691	1.596177	1.38046	0.970813	0.975191	1.580822	1.6957	1.354417	1.285234	1.147613	1.737554	6.085175	1.746582
ENSMUSG00000003865	Gys1	3764	3513.001	3965.999	4472	4168.999	3899	4980.001	4224.001	3876	4065.999	4891	3698.001	3693.001	4242	4647	4439	3912	3916	3953	4121	3520	4591	4009	4038.001	1019.009	1263.001	39.722569	26.891427	34.750595	39.766925	37.712097	45.868648	44.617494	33.561616	34.584667	40.970659	47.999012	29.505434	29.50439	36.415804	40.36441	43.528086	31.867118	37.165537	37.296625	40.179959	33.889584	40.015193
ENSMUSG00000003868	Ruvbl2	672	749	704.001	826	795	737.001	877	809	712.001	834.999	884	693	712.001	783	864	804	767	756.999	663	666	781	825	674	773	176	250	17.707215	15.07838	15.632111	22.671076	18.904631	18.312383	20.538356	16.831309	17.525247	21.449621	26.824076	12.958212	14.718146	18.411203	18.889106	19.538373	16.382537	19.082277	19.049699	16.767008	25.407617	18.883641
ENSMUSG00000003872	Lin7b	72	102	44	63	41.001	73	83	56	46	43	64	72	54.001	44.999	61.001	69	51	50	50	64	86	54	38	53.001	22	30	6.836881	8.874434	3.366035	7.314258	3.63724	6.946818	7.031087	5.607774	3.356387	5.410469	6.587169	5.213434	4.749239	3.41315	4.493294	7.249617	3.549541	4.734099	4.492771	4.873359	6.693058	4.130102
ENSMUSG00000003873	Bax	660.139	654.904	633.999	738.001	620.31	578	710.253	696.001	588.251	590.001	728	693	717.999	578	753.488	649.715	655.583	537.999	507.697	609	599	618.707	585.249	608	110.999	159	32.578423	23.624024	24.859019	31.672516	23.981606	31.288641	51.708362	26.732796	24.09982	27.811333	86.317608	28.370777	25.093532	23.643929	27.866899	62.582518	26.158587	22.397759	21.142354	26.574461	24.383727	67.86055
ENSMUSG00000003923	Tfam	1253	1292	1333	1377	1421	1237	1595	1393	1271.001	1344	1464	1266	1429	1394	1575	1427	1543.001	1298.999	1325.001	1255.001	1252	1409	1225	1340	447	442	26.063806	19.345077	22.49253	24.806195	23.743376	25.231186	32.558725	21.759492	19.467374	25.128524	26.016748	19.665292	22.477083	26.076065	23.128678	29.780054	25.19863	26.555025	28.750756	30.828603	22.257022	28.604295
ENSMUSG00000003929	Zfp81	427	458.999	403	470	489	403	470.001	465	435	420	533.001	427	421	537.999	495	468	434.307	463.314	514	522.001	571	481	432	439	303.001	283	4.059982	3.280673	2.659436	3.780229	3.525621	3.073672	4.29975	3.683644	2.946415	3.596805	4.140753	2.698486	2.435791	3.919859	3.56117	3.800824	3.431037	4.20919	4.129217	4.543807	3.959583	2.535258
ENSMUSG00000003934	Efnb3	102	240	89	112	139	82	113	96	69	119	109	149	94	77	86	95	98	111	104	87	1532	138	110	103	69	125	1.059901	1.85564	0.760015	1.018407	1.173413	0.874109	1.002889	0.785352	0.612622	1.203176	0.988261	1.24832	0.714013	0.654268	0.685409	0.929281	0.835523	1.007598	0.947073	0.786594	13.606034	1.191274
ENSMUSG00000003948	Mmd	3284.888	3749.082	4372.622	4051.877	3507.164	3097.368	4048.597	3905.003	3670.585	3703.509	3654.285	2783.775	3593.377	3512.992	4394.004	3383.013	3361.864	3288.279	3418.629	3366.083	3374.429	4130.426	3173.3	3053.16	448.235	529.437	41.304057	35.07065	45.179161	44.596144	35.822804	40.037736	43.491483	38.636492	39.4292	45.27621	40.096586	28.215684	33.041197	36.126564	42.339989	40.142942	34.681301	36.118558	37.66743	36.860355	36.430905	43.142081
ENSMUSG00000003949	Hlf	1335	2293	2617	3798	2673	1591.999	1671	1969	2585	3099	2083	1383	1970	2312	3587	2063	1994	1569.001	2210	1950.992	2426.075	2067	1730	1914	705	1125	9.517232	11.695709	15.76592	23.753406	15.871295	11.654686	10.117131	11.252959	15.824919	21.709861	13.083817	9.376573	9.675971	12.977025	20.25342	14.946653	12.074603	10.036433	13.429074	12.574211	15.13019	12.21453
ENSMUSG00000003955	Fam162a	838	989	858	946	928	845.001	1031	1045	876	944	1044.999	911	1111.999	866	1141	905.001	1027	831.999	836	809	740	866	904	992	494.001	431	90.208862	76.051231	79.449163	91.773643	81.182545	94.282247	93.130343	92.827665	79.582115	101.598228	96.092404	78.708081	89.464768	76.602412	97.857508	92.025632	87.863539	77.606465	73.327928	77.137201	66.759442	76.592674
ENSMUSG00000003970	Rpl8	6824	8263	7343	8228	8098	8187	9322	8579.999	7678	8027.131	9460.155	8448	8842	7695	10685	8494.001	9126	8217	7331	7465.999	6978	8312	7604.999	8675	3263.999	3252	306.546983	279.859756	271.627935	322.034722	296.168072	378.585606	359.981731	304.471921	297.420787	351.18103	371.560127	308.670617	293.343462	284.184668	366.100914	364.163836	336.965603	323.583451	289.377113	290.879986	267.457014	308.196974
ENSMUSG00000003992	Ssbp2	1784	1931	2000.785	2028.998	1762.186	1698	2367	2127.936	1982.001	2151	2198.999	1730.989	1772.953	1835.998	2484.001	2060.076	1903.001	1975.995	1856	1967.001	2236.024	2082	1797.001	2022.816	629.999	715.001	39.931003	31.588429	35.185011	39.567512	29.938111	38.581995	45.860538	37.721522	37.009498	46.218661	42.842716	31.5812	28.822236	34.148678	42.959799	43.207523	35.619375	38.810144	36.225597	38.161043	38.616465	38.860884
ENSMUSG00000004018	Fancl	206.999	236	326.001	288	231	201	295	260	307.999	282.001	290	235	300.001	266	353.999	238.999	258.999	256.001	281	236	255	276	221	285	107	106	4.809433	3.555593	6.033822	5.404272	3.790164	4.123209	5.573848	4.16437	5.449555	6.178207	5.149254	4.114017	4.583929	4.723179	5.847176	5.401811	4.675264	4.697598	5.014181	3.845746	4.756897	4.683219
ENSMUSG00000004032	Gstm5	2377	2813	2689	2954	2572	2718	3188	3295.999	2693	2784	2996	2724	2631	2601	3484	2843.001	3079	2879	2557	2566.001	2429	3020	2596	2793	689	619	104.381942	92.089031	96.918227	114.200813	91.615608	122.671212	119.404308	114.040797	100.916815	118.789631	114.767341	96.410509	84.448873	93.267922	117.273574	117.639741	111.4922	110.401539	98.479238	97.884733	91.961916	110.192259
ENSMUSG00000004035	Gstm7	214	279	227	276	242	240	286	382	271	288	309	232	469	279	377	260	277	237	263	250	287	274	235	300	77	77	7.626831	5.614031	6.87775	6.983279	5.316668	6.658115	6.605848	10.290214	9.842241	7.578141	7.291081	5.658772	9.271268	6.679577	7.81953	6.618885	6.146109	7.007809	8.7245	7.101706	8.640249	9.137347
ENSMUSG00000004040	Stat3	2244	2311.001	2419	2646.999	2744	2244.001	2712.999	2875	2273.001	2530.999	2779	2156	2635	2578	2945	2566.999	2285.999	2646	2813.001	3188.001	3002	2887	2569.001	2636.999	699	899.001	21.830991	16.125274	18.720018	19.549984	20.69366	21.379083	19.199271	20.269269	18.155422	20.544468	19.036606	14.023157	15.379084	17.852596	18.409559	26.688761	17.335221	20.086428	19.825748	22.657276	31.537299	20.15474
ENSMUSG00000004043	Stat5a	616.032	549.797	633.63	604.368	623.975	506.027	724.705	698.007	597.211	670.073	647.636	502.21	642.687	643.479	763.426	568.449	655.795	626.261	650.213	589.651	520.651	639.323	542.685	573.752	123.921	182.347	5.972259	3.71095	4.548786	5.169422	4.700829	4.664067	5.269622	4.72931	4.610807	5.516732	4.79139	3.600473	4.079089	4.5353	5.603334	4.535137	5.035491	4.701425	4.822542	4.515623	4.225994	4.625027
ENSMUSG00000004044	Cavin1	3131	3988.924	3585.994	3434	3399	2807	3507	4328	3319.997	3226	3220.045	2769	3190	3384	4138.978	3451.013	3522	2864.02	3319	3408	3027	3510	3447.063	3323.761	1126	1773	29.44295	27.910734	27.712433	28.257683	25.966909	27.07867	28.16717	32.041529	26.675581	29.517491	26.420453	20.994016	21.928142	26.197644	29.852266	30.549413	27.174071	23.52736	27.448001	28.093542	24.328665	27.420323
ENSMUSG00000004054	Map3k11	1033	946	1081.001	1321	1132	1014	1191	1143.999	1131	1119	1058	1026	1078	1130	1237	1068	1026.999	998	1111.999	986	994.001	1172	1146	1074.999	202	302	13.756294	8.970494	8.632713	12.953016	8.540247	14.031593	11.779724	12.833894	9.502157	14.571348	12.631842	11.494982	9.470081	10.268849	12.946139	12.549455	10.126895	11.653075	13.605841	11.907529	11.835726	15.664191
ENSMUSG00000004056	Akt2	7394.067	8178.338	7464.412	7562.095	7250.726	7510.56	9738.089	8542.57	7806.171	7744.868	8337.731	7548.901	7558.694	7785.703	9531.448	8482.924	8385.773	7944.601	7313.265	7470.833	6155.183	8326.042	7225.667	7689.825	1328.6	1569.616	120.003787	99.134843	104.969588	107.468454	93.052086	127.664869	142.393194	111.630694	109.722398	126.88944	125.832373	99.890202	78.912486	110.266628	126.120979	121.993313	116.11431	114.91631	99.305925	112.071643	94.368865	109.95661
ENSMUSG00000004069	Dnaja3	2524	2600	2559	2826	2596	2597	3250	2972	2526	2816.001	3067	2606	2656.999	2653	3164.999	2879	2908	2748	2483	2485	2345	2968.999	2646	2819	842.001	1018	33.646883	25.856264	28.32172	33.1069	28.152246	35.77049	37.148609	31.392912	28.929543	36.536694	35.779397	28.096127	25.83509	29.245329	32.634711	36.274649	31.956462	32.277886	29.133633	28.859172	26.918897	33.280804
ENSMUSG00000004070	Hmox2	1521	1818.001	1768	1991	1657.001	1770.999	2121	2013.001	1750	1918.999	2101	1603.999	1758.999	1756	2213	1830	1826	1813	1627	1656	1617	1895	1612	1899	553.001	550.465	45.975618	39.471416	43.610156	52.118551	41.010269	56.476643	52.374723	49.501034	45.848226	54.953049	56.741269	37.572651	38.633454	42.755126	48.474421	52.457456	44.661105	47.011835	44.924716	44.107705	41.229986	46.996779
ENSMUSG00000004071	Cdip1	3693	3856	3942.001	4570	4148.001	3744	4625.999	3844.001	3837.999	4248.001	4423	3625.001	3844.999	4134	4626.359	4207.002	4070	4163	4143	4016	4629.001	4226	4192.001	4046.999	784	1044	45.333143	36.830754	40.708555	51.85696	41.663891	46.844949	48.031446	37.127657	40.483285	51.570619	47.599395	35.008926	34.798621	40.76563	44.766982	50.635884	41.331794	43.75641	44.183716	42.143743	49.071465	43.177332
ENSMUSG00000004085	Map3k20	995.001	1033.001	1277	1322	1330	1039	1133	1240.999	1073	1037.001	1040	954.878	1061	1233	1341	1166	1104	1100	1224.999	1185	1040.999	1121	1269	1081.938	643	801.001	6.733879	7.811466	6.417166	8.185727	7.382625	8.894726	5.865945	7.319189	7.085989	8.611163	5.943305	4.80035	7.01471	7.171446	6.893009	10.105045	9.226306	8.969833	8.546184	6.344384	7.809548	7.161038
ENSMUSG00000004096	Cwc15	1683.999	1869.999	1673	2068	1763	1728	2198	1963.001	1710	2010	2158	1789	1945.999	1770	2313	1882.999	2030	1823.999	1715	1670	1713	1929	1772	1919.001	1049	1197.001	74.290983	59.593124	59.430822	80.147059	63.256235	74.909853	83.836372	68.165317	61.161101	86.152247	82.529578	63.438872	62.633691	61.976266	77.819153	78.154323	71.436265	69.731537	63.403216	63.053161	64.435559	68.867124
ENSMUSG00000004099	Dnmt1	1357.999	1279.999	1394	1379.001	1442.001	1162	1412.999	1523	1224	1241	1393.999	1312	1328	1627.999	1389	1345.999	1266.001	1259.999	1488.001	1644	1908.001	1458	1347.999	1506	532.001	772	8.982741	5.899474	7.544718	7.743391	8.009084	7.775601	7.73018	9.21938	6.722127	7.669272	9.82415	6.789365	6.096174	10.447658	6.695626	9.079251	8.296883	8.697634	8.142039	9.15194	10.505409	7.341372
ENSMUSG00000004100	Ppan	311.548	324.136	265.692	337.497	264.238	297.107	385.493	296.17	268.135	269.088	292.484	320.348	332.361	279.269	355.114	313.302	244.156	239.148	289.577	282.546	295.528	291.399	285.574	265.187	75	111	7.312587	4.975229	4.935085	6.164945	4.344687	6.391192	6.574082	5.249092	4.851668	5.311145	5.034406	5.82738	5.182322	4.957844	5.624583	6.058243	4.131875	4.726181	5.274143	4.946699	5.192505	5.435454
ENSMUSG00000004105	Angptl2	5356	4080	4909.999	5654	5839.009	5222	5318.028	4774	4580	6149	5874	6120.999	3872	4721	5555	4734	4756	5166	4222	4850.001	3947	4776	5243	4531	1218.001	1430	54.188614	30.735932	40.807046	50.343091	48.092746	55.100798	46.042133	38.081726	39.890552	60.271613	51.812979	49.99787	28.582064	39.001782	42.986105	44.868553	39.360792	45.809509	37.430845	42.49197	34.12426	40.201853
ENSMUSG00000004127	Trmt10a	205.001	210	209.999	240.932	230.999	278	285.955	223	176.931	232.991	267.001	238.909	206.988	213	250.944	256.999	231	250	207.001	203.956	246.824	188	211	253.922	86	76	4.407892	2.660854	3.051881	2.176119	3.892142	5.217608	3.956819	3.454496	1.906885	3.536878	3.762991	3.795966	2.232581	2.958876	3.912574	5.690143	3.831375	3.753014	3.455564	2.720796	3.74095	3.191223
ENSMUSG00000004151	Etv1	752.11	760.723	716.278	841.715	937.993	781.751	792.318	781.46	635.067	795	1227.758	840.25	617	880.588	1003.971	852.798	717	831.097	770.23	949.484	1374.177	817.686	753.597	818.885	426	842.099	6.966246	4.662059	4.720855	6.475569	6.373801	7.108379	6.978089	5.532882	4.606415	6.960319	9.068771	5.847746	4.245839	6.525992	6.820107	6.619681	4.453141	7.253417	6.03607	7.782754	9.373732	6.225217
ENSMUSG00000004187	Kifc2	401.001	1550	303.001	404.999	387.999	387.999	452	338	285	309	417.999	417	407	339.001	329.998	423.999	257.999	385.999	335	347	1022	344	346	353	187.001	204	4.537124	12.038644	3.17162	4.551586	3.988097	4.616802	4.304947	3.033023	3.122447	3.772902	4.266083	4.01181	3.251948	3.697716	2.718804	4.243785	2.374143	4.010038	3.147864	3.551559	9.670149	2.977802
ENSMUSG00000004207	Psap	163304.999	146902	178133.001	186072.983	183181	157198.835	196953.999	181433.546	184129.999	184815.969	193216.973	140787.001	151734	168943.999	206349.95	170207.999	170050.838	164979	161285.999	158808.999	137713.531	214296.001	164472.001	173951.197	20683	25861	2108.049384	1407.083264	1889.207694	2098.972612	1918.378436	2077.918639	2168.204915	1839.79493	2027.472793	2317.483384	2173.600909	1467.358049	1434.673558	1782.090855	2038.80897	2065.085029	1797.511256	1858.666582	1822.496877	1781.51326	1516.744783	2298.840633
ENSMUSG00000004221	Ikbkg	1872	1976.992	2160	2205.972	2163.977	1836.001	2196.996	2122.999	1977	1951	2208	1689.955	1930.99	2079.001	2284	1852.994	2059.999	2153.987	2058	2118.977	2037.965	2012.994	1917.976	1927	655.999	697	11.728948	9.558988	11.551648	12.108076	10.371592	12.233671	13.008208	11.67332	10.763002	12.12943	11.738644	9.730367	8.838167	12.250717	12.270239	12.5442	11.942299	13.083203	12.813707	11.377394	10.409383	11.504295
ENSMUSG00000004233	Wars2	660	671	716	846	767	738	834	818	699	746.013	941	672	688	771	840	813	807	911	857	760.001	724	790	780.001	740	142	214	4.955221	3.885959	4.63096	5.887955	5.105396	5.603769	5.260894	5.855759	4.864618	5.690668	6.318547	4.113271	4.447119	4.686642	5.440788	6.382767	5.457667	5.974168	7.033818	5.060316	4.766904	4.928348
ENSMUSG00000004263	Atn1	3499.963	3335.241	3815.895	4443.668	3847.88	4010.609	4527.112	4240.121	3404.305	3732.712	4376.111	3445.72	3978.397	3604.351	4121.549	3800.296	3474.709	3937.382	3906.156	4031.707	4186.447	4240.068	4216.721	4036.534	981.866	1841.878	27.131904	18.081476	26.993815	37.331743	29.051439	29.97688	28.758268	27.432736	29.391382	26.462493	30.196064	27.655671	26.180063	22.745622	25.484717	28.588558	20.771837	38.065806	26.387716	26.155863	26.514964	25.664298
ENSMUSG00000004264	Phb2	1722.001	1765	1816	1987.999	1824.001	1651	2116.999	1864	1734	1870	1879.001	1672	2381.001	1764.001	2204.001	1787	1886	1704.999	1698.001	1689.999	1490	1948	1705.001	1868	399.999	566.999	50.538346	37.646187	45.034976	52.53809	44.861183	50.136108	52.815023	45.496033	44.923031	54.681937	48.462477	39.41263	57.534673	42.756961	53.850726	47.56252	47.675193	44.435984	41.60331	44.361306	37.09635	46.803591
ENSMUSG00000004266	Ptpn6	295	360	324.001	378	411.999	301	389	439	389.001	355	366	317	440	491.999	470	315	342	365	329	362	264	373.999	331.001	484	174	172	7.544128	4.112231	5.870208	5.446418	5.395324	6.612587	5.112031	5.903719	5.401878	5.877057	8.110995	3.928673	6.839374	6.878692	5.777449	5.769017	4.321977	5.335841	6.104261	5.908397	5.07137	5.405211
ENSMUSG00000004267	Eno2	2688.998	3444.001	2548.001	3404	2674.001	2586.001	2970.999	1982.999	2318.999	2800.001	2840	2946.999	2587.998	2587	2763.001	2878	2151	2610	2890.001	2544	6593	2908.999	2697.999	2102.002	920.001	1112	42.230832	44.307792	37.26041	52.696527	36.712486	43.955394	46.374664	30.515392	34.262433	48.45103	42.431729	38.359144	29.68743	36.559165	36.089659	45.512432	30.886716	39.986563	40.043521	39.762227	95.878977	40.108387
ENSMUSG00000004268	Emg1	951.999	1022	869.999	1028	1040	1170.999	1295	1078	837.999	956.001	1256.999	1224	1144.999	994	1109	1140	1235	1088.999	883	1026.999	874.001	918	1067.999	1036.999	172	159	37.080647	28.628789	26.794715	33.993105	31.874856	47.142222	41.900878	33.031185	30.275415	36.456884	41.864705	36.989319	31.333631	30.867418	34.10231	40.641626	38.790677	38.237984	28.80601	33.602033	27.685352	28.672766
ENSMUSG00000004270	Lpcat3	1089	1050	1104	1041	1096	965	1205	1250	1065.001	956.999	1165.999	897.001	1231	1008	1165.001	1034.001	1007	839	1024.001	976.999	894	1058.001	927	974	170	238.998	23.647419	15.74625	16.815683	18.466063	20.353802	21.821279	24.734557	19.512535	22.368115	18.580013	17.905565	13.063925	19.812721	16.691972	13.683648	21.853803	13.499955	18.086832	17.933445	16.861535	15.69965	17.648843
ENSMUSG00000004285	Atp6v1f	2319.863	3147.04	2564.778	3119.291	2714.342	3073.741	3636.753	3117	2541	3029.747	3424.255	3230.376	3012.764	2880.442	3720.367	3010	3513.278	3074.957	2671.741	2632.785	2275.835	2821.754	2760.77	2875.722	728.931	600	156.004634	157.542783	141.790123	183.724797	148.445497	212.040381	208.938809	165.040172	146.052754	198.265908	200.972012	175.279724	148.154232	158.466601	191.962528	190.63545	193.919737	180.662312	157.510504	154.057969	130.826802	158.071237
ENSMUSG00000004317	Clcn5	1523.964	1322	1723	1616	1757	1195	1566	1689	1508	1523.999	1642	1158.001	1212	1659	1507.999	1397	1412	1292	1583	1724	1861	1552	1626.999	1622	496	502	7.504113	5.464312	8.943409	6.957867	8.686527	5.990184	10.903363	9.760311	8.449078	9.13248	8.997038	4.176715	4.539849	7.38593	7.979101	8.579881	5.813551	6.813062	7.695621	7.403999	7.860285	7.046166
ENSMUSG00000004319	Clcn3	6526	6172	6597.999	6787.999	6677	5466.001	7049.001	6257.999	6126.999	6190.999	6735	4859	4706.001	6218	6485.002	5728	6141	5987	6470	6078	6933.999	6371.001	5942	5662	2569.001	2335	42.881679	29.999492	35.409644	39.711957	36.221652	37.783091	41.659014	32.872789	34.326605	40.692849	38.830878	25.323982	22.738221	34.040124	33.189996	35.659217	34.203599	34.841302	37.051031	35.381719	38.81164	34.212126
ENSMUSG00000004356	Utp20	861	934	1092	871.999	1120.999	757	1006	1166	980.999	829.999	896	919.999	944.999	1196.001	863.142	862	1044.001	917	1269.999	1303.999	1304.001	975.999	1104	1209.001	531	587	4.48375	3.692766	5.174431	4.026721	5.650244	3.336877	5.750352	4.83805	3.682269	4.621679	3.251888	3.883213	4.471509	4.753511	2.464232	2.973392	3.34407	3.719856	5.038632	5.586662	5.556365	5.046328
ENSMUSG00000004364	Cul3	6770	6984	7197.001	6892	6981.999	6092	7863	7701	6501	6704.999	7429.001	6151	6209	7177.001	7653	7338	7256	7150.999	7376.999	7405.999	7203	7985.001	6890.999	7339	3311	3151.1	98.189999	81.555062	88.254174	94.355459	91.958728	96.207071	98.494055	84.70943	79.871297	95.150578	98.355242	70.304258	76.411664	93.842141	87.705819	103.664919	87.706071	100.856557	105.306568	99.685207	88.728785	102.697306
ENSMUSG00000004383	Large1	1735	1810	1703	1667	1854	1681.999	1809	1825	1680.999	1633	2174	1659.999	1453	1733	1766	1799.999	1604.001	1740.001	1405	1759.001	1749	1857	1749	1677	565.999	563.989	14.287202	11.197063	11.48543	12.060902	12.321263	14.290314	12.801988	11.668467	11.674756	12.976498	15.597181	11.197913	9.000209	11.567692	11.222764	13.843567	10.752298	12.516844	10.052767	12.671305	12.316558	12.769236
ENSMUSG00000004393	Ddx56	862	794	919	1022	905.999	737.001	946	898.001	933.999	966.999	912	787.999	870	963	1110	902	934	797.001	898	897	882.001	999	835	834	137	186	16.85098	11.650607	14.204507	17.660361	14.556943	15.134044	16.408497	14.272497	17.198741	19.667866	16.836183	12.172608	12.756707	14.969576	15.558074	17.438138	15.184386	13.371934	16.27896	15.616538	15.197376	16.214107
ENSMUSG00000004394	Tmed4	5541	5389	5518.001	6123	5952	5764.999	6758	5572	5899	5998.001	6138	4922	4950	5223	6863	5798	5898.001	5691	5220	5081	4623	6380.001	5333	5441	964	1108	121.288978	87.85087	99.356921	111.50734	101.197534	137.772388	122.125642	97.211031	104.481936	128.377186	106.754641	84.43245	75.015584	96.836441	118.757377	121.681178	101.136998	102.914078	92.708383	94.893852	84.568003	117.171994
ENSMUSG00000004415	Col26a1	158.952	197.001	206	205.999	142.999	152	231	204.001	168	157	125.999	145.999	143	135.94	215	154	200	160.999	157.096	211	182	123	205	178.001	25	62.999	6.437242	2.439988	5.347869	9.817687	4.500314	2.403953	8.154946	7.383639	2.373554	2.498374	3.872609	1.982757	1.602213	1.761428	2.227772	2.053768	2.251693	2.988098	4.145633	2.89589	2.441416	1.516946
ENSMUSG00000004451	Ralb	526	673	720.001	749	763	584	743	790	614	732	613	656	645	638	834.001	760	715	558.706	671.999	679	569	599	675	628	193.353	242	7.862231	7.478717	8.889637	9.858322	9.256205	8.954876	9.471195	9.363744	7.83928	10.720223	7.989814	7.905662	7.277291	7.788915	9.69408	11.035175	8.837502	7.429232	8.866953	8.988984	7.247537	7.496968
ENSMUSG00000004455	Ppp1cc	2838.446	2830.241	2824.24	3212.232	2981.954	2595.82	3273.225	3198.825	2669.87	2825.539	2919.37	2870.751	3037.278	3009.806	3289.649	3193.612	3132.243	3041.987	2959.767	2841.582	3114.899	2850.598	3039.88	2793.296	679.521	802.443	78.12318	53.770712	55.28689	75.303948	66.574438	64.14097	68.483424	63.797706	59.825895	65.766516	77.435813	63.920896	57.501566	64.436481	52.586832	73.524435	65.229698	65.753081	70.146274	63.683027	78.192836	62.293114
ENSMUSG00000004460	Dnajb11	6424	5470.999	4518.001	4491	7377	8002	8285	5826	4906	4775	8000	7889	5146	5184	5175	5608	6808	5130	4759	5627	5117	6432	6538	6520.999	1517	1703.999	117.625991	74.518169	67.910631	71.802667	109.745705	149.798345	129.28521	83.7476	76.771766	85.026457	127.441085	116.156265	68.550374	77.455292	72.359905	96.46215	101.927723	81.886217	76.201837	89.286672	79.95639	97.742789
ENSMUSG00000004462	Tbccd1	740.999	780	768.002	952	967	804.001	1076.999	877.999	909	929	1080.999	925	796.999	914	1116	918	1029	831	848.001	963.001	772	944	887	1070.001	245.999	274.977	11.200319	7.77059	9.85224	13.188288	10.364703	11.013189	12.501079	9.102768	10.228952	16.117539	12.742185	10.57051	8.867838	12.373679	11.127393	11.641607	11.077066	9.623868	10.150195	11.507262	9.556667	10.413076
ENSMUSG00000004500	Zfp324	556	564	625	634.001	572	574	657.001	613	655	635	646	556	566	608	743	641	601	605.999	597	621	513	568	600	676	177.828	232	4.052897	3.084271	3.78762	4.031572	3.381157	4.307978	4.081603	3.54993	4.031214	4.479433	4.105891	3.269341	3.041018	3.637921	4.135683	4.425658	3.620852	3.896976	3.833316	3.936504	3.213563	3.464435
ENSMUSG00000004508	Gab2	1041	1513	1342	1319	1111	1003	1245	1273	1448	1172	1208	904	1103	1277	1699	1191	1082	1273	1220	1301	1367	1357	1096	1248	345	428	5.817449	6.581654	6.26084	6.854186	5.617018	5.625361	6.122342	5.911885	7.271187	6.075008	6.292596	4.238359	4.517225	6.444227	7.997702	6.683984	4.971819	6.569226	6.297078	6.869918	6.968348	6.295774
ENSMUSG00000004530	Coro1c	795.998	1098	950.001	1007	1027.954	854.991	998.998	1036	916.001	975	1017	890.999	923	1027.982	1082.98	945.001	958	867.001	900	1086.999	1623.001	977.951	902.001	959.993	375.999	504	8.947444	8.26775	8.127081	58.356731	8.104237	10.667236	8.023655	61.903961	8.532487	61.170213	10.609569	6.938595	41.750147	9.293573	11.986044	19.991899	7.388879	8.617375	8.095271	9.079876	20.650273	35.551956
ENSMUSG00000004535	Tax1bp1	13302	13229.999	15175.001	16205	15021.001	12949	16239.999	16496.001	15219	15882	16740.999	13431	13552	15836.001	17760.999	15187	15376.001	15036.999	15061.289	15845	13419	16813	14715.999	16228.474	8267.999	6922	138.281978	103.917171	132.090019	152.214822	135.682709	137.322494	144.454725	135.036604	140.520677	161.599989	150.700551	110.23218	101.498549	135.706356	141.454185	153.718203	137.062977	135.4306	136.386863	149.306164	124.945593	144.900842
ENSMUSG00000004558	Ndrg2	16400	20657	18649	22153.985	19257	16698	21061	20588	20254.999	20349.001	21149.001	16210	24385	19897.999	23417	20608	21083.578	19347.999	18230.999	18983	24353.001	21530.001	18638.999	20495	3708	4406.999	390.692575	355.207089	354.281871	473.265917	376.325217	401.869422	439.648631	358.141602	387.879256	471.735774	455.461283	293.021706	372.111263	385.231863	431.012596	473.003456	411.167931	376.769527	403.328655	423.59463	541.51728	411.197428
ENSMUSG00000004561	Mettl17	315.999	277	347.999	411.999	315	318	373.001	277.001	253.142	314.999	315	273.999	375	276.999	313.173	307.999	244.999	311	381	359.376	420	319.999	349.999	356.001	60.999	93	28.22112	4.450148	7.722902	15.351963	12.147591	7.025225	6.999343	5.277867	18.712184	6.550681	7.897913	5.602637	16.664031	6.022643	5.209953	11.855122	4.776614	7.153261	9.154507	8.341842	25.392181	6.284411
ENSMUSG00000004562	Arhgef40	983.999	970	1065.902	1115.999	991.999	947.475	1143.002	1142.001	839	1083.999	1027.656	875.783	1017	1053.493	1260.999	1092.998	924.001	887.999	1058	1083.646	1299	926.999	1048.001	1077.783	308.725	418.001	15.611391	10.038919	13.211343	12.965109	10.176687	19.538962	14.345943	10.399498	9.693032	13.758361	11.963955	14.182119	13.723447	11.56197	12.091435	13.490158	8.309314	10.795937	13.468645	19.731311	22.234573	7.179104
ENSMUSG00000004565	Pnpla6	3266.001	2769.001	3119	3076	3091.999	2607.001	3359.999	3038.998	2982.999	2632.999	3224	2516.999	2678	2958.001	3057	2728	2569	3124	2829.001	3282.001	3211.001	3046.001	2819.999	2831.999	688	699	70.873405	27.414739	41.650507	55.290696	48.676475	107.100027	41.016537	32.912345	34.609163	92.433819	35.536519	43.368855	27.529413	85.625508	30.930269	36.272485	31.852542	41.188718	34.057131	43.99746	70.125447	37.315751
ENSMUSG00000004567	Mcoln1	1547.001	1440.999	1487	1709	1619.999	1498	1810	1452	1601.001	1684.001	1704.999	1445.001	1381	1377.999	1634	1469.001	1334	1421.001	1414.999	1412.999	1588.001	1539.999	1462.999	1342	332.998	485	27.918128	19.854774	22.026491	30.998371	24.233503	32.179949	26.25158	20.103667	24.7845	29.502217	29.221045	26.840803	19.353217	23.402464	21.686545	26.768521	18.722193	22.607685	22.243379	23.073219	26.177192	24.835679
ENSMUSG00000004568	Arhgef18	5919.001	5232	5657.001	6102.001	5677	5509.001	7218	6087.999	5620.001	6167	6385	5075.001	5297.001	6024.999	6775.001	6025.999	5485.999	5715	6291.999	6358.998	5357.999	6694	6131.001	6000	2202	2596.001	46.653188	33.664928	37.966331	44.114169	38.845269	50.870737	50.298975	40.041552	41.3647	48.794346	45.704606	31.375911	29.246107	42.364204	44.613455	45.73835	39.418579	44.430984	44.371502	45.063408	37.402967	43.78642
ENSMUSG00000004591	Pkn2	3608	3573.999	3927.001	4056	4236	3414.034	4267.001	4200	3586	3707	4103.001	3492	3132	4215	4317.001	3912.999	3976	4043.001	4107.999	4035	3710	4010.998	3822.999	3922	1806	1839.001	25.972042	19.679593	22.625872	25.192173	24.520697	24.905282	27.000069	23.903391	22.578764	27.553102	26.719736	19.846095	16.481098	25.309742	24.513125	27.020844	24.856587	25.976044	25.672657	26.032164	22.907439	23.527291
ENSMUSG00000004609	Cd33	133.001	171	127.999	146	135	97.999	95.999	105	111	139	134	106	126	253	155.001	125	134.999	132	137	116	172	121.999	112	154	39	78	1.211944	0.919949	1.836911	1.389319	2.381545	0.819338	0.742094	0.614842	0.842642	2.198173	0.9688	0.72264	0.559715	2.401666	1.50047	0.981066	1.621564	1.236125	0.792796	0.80352	1.539587	0.94088
ENSMUSG00000004610	Etfb	4359.476	4882.75	4677.707	5908.262	5117.329	5177.501	5861	5428.661	5023.333	5882.853	6434	5064.814	6306.921	4933.979	7236.551	5487.247	5929.824	5302.48	4489.009	4603.909	3338.731	5513.553	4786.487	5623.463	2278.818	1795	206.923574	174.426453	187.6128	250.471835	203.619888	254.360538	239.105333	205.943621	206.173627	278.670065	269.335004	195.728359	223.43338	194.713153	265.897938	247.024663	231.87067	221.564022	189.350883	193.948801	137.450888	219.443419
ENSMUSG00000004626	Stxbp2	3200.972	3293	3842	4434.001	3251.992	3087	4093	3794.995	3612	4083	4026.001	2840	3988	3692.001	4206.988	3654.971	3351.999	3508.994	3581.998	3829.986	3180	3990.999	3411.999	3588.001	748	776	171.943035	61.612896	184.7217	175.159204	153.05167	206.247155	194.074556	143.127205	205.153711	132.438871	132.942278	129.383276	103.478011	203.916868	146.466742	149.77459	145.636999	124.472472	180.978764	161.546168	175.902053	124.314834
ENSMUSG00000004631	Sgce	1276	1210.55	1191	1393.999	1313.005	1278	1396	1224	1231	1385	1345	994	1081.999	1180	1652.999	1220	1250	1187	1242.999	1224.999	1391.999	1378	1257.001	1208	333	387.999	27.048177	19.083146	20.521164	25.76168	22.516063	28.005001	25.534982	20.633334	22.283719	28.564441	24.776698	16.923365	16.849415	20.151306	27.395552	24.319955	21.541457	22.302308	23.045238	21.976179	26.132043	24.118992
ENSMUSG00000004633	Chn2	301	328	324	342	291.001	294	383	435.999	259	349	366	346	294	261	317.001	457	278	252	212	261	387.999	288	236.001	201	241	734.999	7.303785	3.694227	4.676287	6.805657	3.89568	7.246574	4.188731	8.418411	4.389129	5.910158	7.469843	4.108496	3.440848	5.23721	4.052819	9.172847	4.239238	2.786023	3.120383	3.821011	6.667905	5.855323
ENSMUSG00000004637	Wwox	921	898	1121.001	1259	954	729	1088	1121	1032	1238	1205	687	1034.001	1067	1381	1094	1128	1103.999	1005	988.999	971	1278	962.999	1059	289.001	366	13.256897	9.772612	13.898203	16.311352	11.265225	10.822544	14.111694	12.983323	13.320559	17.1266	15.191474	8.138034	11.859741	12.783581	15.781133	15.015338	13.533197	14.542036	12.939563	12.62761	12.648791	15.342407
ENSMUSG00000004642	Slbp	730	634	696	778.942	793.999	741	895.999	792	664	860.001	817	746	686.958	797.878	801	742	773	853.891	724.999	746	818.8	820.999	851.954	688	213.001	232	17.751357	10.369726	13.13269	18.027002	13.044542	21.696782	18.121275	13.445093	12.648402	19.142035	16.735218	15.415443	13.47037	16.811893	11.433077	19.997258	15.12193	16.311553	14.207009	17.234859	16.480185	15.450852
ENSMUSG00000004655	Aqp1	18707	19885	23448	21964.972	15880	14013	20819	21840.022	24837	22647	16877	11941	19182	20327	25276	20317	21191	16963	18949	19852	13176	22309	19425	20811	2576	2372	239.856917	189.710305	247.070416	246.44316	165.412924	184.31721	227.990718	220.459545	272.097899	282.537177	188.80931	123.442049	179.785597	213.118355	248.566369	245.225579	222.929049	189.998273	212.921426	221.471706	144.390707	237.626792
ENSMUSG00000004661	Arid3b	216	220	308	337.001	239	227	285	230.999	266	327	342	216	224	256	298.999	261	226	241	270	275.999	270	227	217.001	264	72.999	115.001	3.147101	1.344997	4.01498	2.543135	1.566405	4.777288	5.417682	1.487905	1.928349	3.687997	2.70656	4.702008	4.988884	5.926967	3.719459	2.414916	1.622075	1.850711	2.096632	2.164383	2.043387	1.513865
ENSMUSG00000004665	Cnn2	498	982	672	637	490	391	567	884	502	527	625	335	495	705	655	499	483	263	526	710	522	601	519	549	101	149	8.226359	10.076593	8.34417	8.590739	6.412553	6.773997	7.565908	10.288945	7.215507	7.956955	8.713094	4.719243	4.99003	9.235324	6.928069	6.47804	5.972679	3.721261	8.13123	9.907811	7.144444	7.828554
ENSMUSG00000004667	Polr2e	1326	1607	1447	1669.001	1386	1300.999	1830	1688	1549.999	1563.001	1546	1345	1467.999	1329	1957.001	1547.001	1685	1396	1431	1372	1170	1459	1308	1482.001	438.999	372.999	44.133429	40.057669	39.739931	49.245715	38.161365	45.345908	52.34059	44.983931	44.672978	50.942622	45.224055	36.903402	36.069211	36.999666	50.903516	49.209834	46.69552	41.284461	42.432179	39.810545	33.707587	40.666509
ENSMUSG00000004677	Myo9b	1416	1413.001	1571	1603	1603	1396	1737.001	1507	1406.999	1504.001	1799.001	1364	1525.001	1605	1560.001	1407.999	1434.001	1541	1632.999	1858.001	2095.001	1400.001	1452	1723.023	525.949	707	12.293988	6.932742	10.223089	12.603004	14.739395	13.517003	12.515573	11.473268	6.857416	17.594839	14.722516	10.765381	7.311908	14.942363	6.160524	10.140072	8.003025	13.682456	11.545509	17.092378	10.093007	9.737612
ENSMUSG00000004698	Hdac9	332	451	367.001	528.999	454	378	370	342.835	460.001	408	530	430	411	533.001	599.994	485	403.001	590.999	574.002	496	657	399.001	515.001	572	518.056	539.018	2.199593	2.693988	2.570682	3.142127	2.567852	2.918697	2.452664	1.904645	2.707796	3.211314	3.113926	2.639971	2.09765	2.922653	3.336637	3.336975	2.327033	3.40614	3.417728	3.189879	4.121012	2.264104
ENSMUSG00000004730	Adgre1	226	278	203	210	296	198	241	286	192	277	217	257	316	366	353	235	288	283	232	283	286	263	226	299	70	62	2.952277	2.126275	1.705058	1.874364	2.452784	2.071803	2.103597	3.939563	1.673308	2.784863	1.933656	2.113509	2.36171	3.052652	2.761578	2.256434	2.413844	3.629377	2.073813	2.511592	2.853252	2.235627
ENSMUSG00000004748	Mtfp1	782	813	786	897	850	832	1084	903	789	811	912	883	889	736	915	868	996	911	710	815	666	863	858	782	131	190	21.935998	16.131462	17.374264	21.480101	19.514805	23.958334	25.04577	19.069333	18.434844	21.540113	22.087254	18.956983	17.90584	17.000169	18.550981	22.096601	21.869303	21.330381	16.633602	18.913447	16.51689	19.569836
ENSMUSG00000004768	Rab23	511.001	531	479.999	580	581.001	542	521	485	450.001	520	589	514.001	416	493	525.999	504	486	498	507	446	742.001	479	492.001	454	212	290	6.782811	6.609944	6.910404	8.853052	8.063611	9.980952	7.976197	6.871868	8.007533	7.791781	7.968708	7.08141	3.904853	6.031461	4.95722	9.382803	7.053386	7.393459	6.320336	7.12712	8.461983	6.631947
ENSMUSG00000004771	Rab11a	2702.999	3017	2836	3151.999	2991.999	2705	3617.999	3156	2851	3109.001	3483	2764.001	2827	2995.001	3583	3032.001	3208.999	3073	2949	2926.837	3092	3219.001	2945.001	3065	830.999	876	190.5704	163.467869	160.316063	197.9187	167.973738	205.318195	227.491182	173.324082	178.835446	222.537113	219.651684	160.03079	155.055145	174.922361	197.139625	207.602221	191.382681	192.742116	183.079383	181.739647	160.841223	193.687413
ENSMUSG00000004788	Eif2b2	1265.999	1438	1433	1622	1321	1359.999	1669.999	1585	1465	1414	1681	1276	1404	1349.001	1731	1525.001	1349	1292	1396	1383.999	1112.999	1555.999	1380	1489.001	170.999	220	30.816309	25.107858	27.590641	33.623393	25.140199	33.362036	34.163234	28.894855	28.879997	31.508094	34.225963	24.067745	24.46571	26.70414	30.581902	35.233795	26.597303	26.249237	28.84916	27.519818	22.414689	31.150486
ENSMUSG00000004789	Dlst	8851.999	8707	9855	10578.999	9046	8574.001	10867	10232.001	9680.001	10423.999	9996	8171.002	9757.001	9468	11643.999	10264	9686	9048.002	9462.001	9304	7855	10783.999	8909	9466	2515	2773.999	121.794532	88.58868	111.61722	130.296685	99.398894	118.056175	127.815959	107.834492	111.745144	136.232483	116.041538	92.473403	100.708519	104.597781	117.706772	129.600244	104.079909	107.067307	117.29272	115.331801	99.326207	120.82076
ENSMUSG00000004791	Pgf	138	139	189	205	146	140.001	176	185	151	190	115.999	151	171	110	215	159.001	112	212.999	152	154	162	96	139	116.001	42	52	3.337658	2.576204	3.638692	4.249853	2.747003	3.464263	3.3315	3.291451	2.926053	4.563068	2.257732	2.792088	3.021902	1.897041	3.646944	3.847274	1.957894	4.30403	3.237062	3.138738	3.350243	1.823582
ENSMUSG00000004798	Ulk2	2886	2927	3052.999	3292	3401	2826	3475	3245.001	2889	3129	3622	3049	2855	3347	3478	3259	3347	3506	3099	3474	3322	3105	3194	3152	1197	1197.702	21.171142	15.441556	17.788874	20.879972	20.044868	21.162506	21.548293	18.463841	17.823732	22.061875	23.302831	17.77055	14.923627	19.570527	19.546782	21.97942	19.649729	22.18954	19.510745	22.103425	19.645305	18.068499
ENSMUSG00000004815	Dgkq	975	917.129	987	1102.001	926	921.999	1079	840.999	867	954.999	1076.001	972.001	1006.999	954.002	980.999	995.001	770.999	980.001	979.999	1040.999	1340	921	954.999	1001.043	225	292	12.464865	6.319248	9.163248	10.183941	9.576749	11.242853	9.928828	6.843377	8.498971	9.672248	9.18918	9.231945	9.381366	7.770892	8.501505	10.72962	8.037291	10.199991	10.000517	10.472777	13.567387	8.2719
ENSMUSG00000004843	Chmp2b	1282	1390	1204	1383	1343	1302	1722	1652	1322	1286	1574	1357	1442	1460	1677	1510	1619	1519	1340	1284	1441	1552	1363	1511	476	538	24.088761	19.77404	18.591728	22.739799	20.500917	25.097131	27.635593	24.437918	21.22442	23.51171	25.915579	20.557988	19.806357	22.432556	24.168262	26.709236	24.959759	24.933491	22.126013	20.99217	23.214559	24.226203
ENSMUSG00000004846	Plod3	1206	1092.001	1069.999	1328	1302	1308	1370.999	1187	1101.999	1205	1412	1046.001	1098.999	1043.001	1365	1219.999	1064	1257	1088	1060	1091	1225	1300	1109	186.001	274	21.428403	13.942087	15.355405	21.013592	17.989538	22.073726	19.989547	15.642552	13.857579	18.004118	18.668909	12.709417	14.699445	13.220899	16.722632	20.845335	14.62064	16.080106	14.61376	16.831696	16.014718	16.890694
ENSMUSG00000004849	Ap1s1	64	474	74	129.999	175	61	62	110	79	102	63	110	219	100	138	114	100	61	99	87	494	88.001	83	66	56	52	1.768405	10.16434	1.754926	5.59218	4.992424	1.729093	1.750294	2.496662	2.033469	3.541007	1.518876	2.518409	4.423426	2.434692	2.962407	2.965273	2.332825	1.542942	2.397298	2.187578	12.470815	2.702461
ENSMUSG00000004864	Mapk13	396	376	407	487.999	355	415.001	552.999	412.999	401.999	474	482.999	400.909	383.001	386	499.001	433	385.999	466	423.999	425.001	291	371	465.001	426.001	97	84	11.088853	7.711498	9.365163	12.321892	8.616352	13.636005	12.862641	9.412436	9.897462	14.390341	11.71297	9.069077	8.576829	9.012326	11.817664	13.384185	9.606493	10.947388	10.549759	10.459216	6.668839	8.622447
ENSMUSG00000004865	Srpk1	1890.001	1694.002	1720.027	2072	1955.999	1849.609	2226	1790.304	1526	1755.592	1964.27	2016.305	1895.188	1846.001	1741.952	1882.609	1682.301	2059.294	1971.572	2075.566	2261.585	1849.998	1876.561	1914	728.001	786.001	29.637685	23.627535	25.763267	28.142818	27.897975	32.396459	34.74247	25.947984	21.096202	29.348406	34.394125	29.096639	19.48195	26.300221	25.730166	34.468543	26.587266	34.05336	28.933119	31.140736	34.824632	26.02647
ENSMUSG00000004880	Lbr	884	745	849.999	1000.999	1085.001	745.999	822.999	830.001	830	927.001	1059	713	751	882	968	815	795	824	939	831.001	929.001	1023	897.001	839	281.999	346	12.958401	9.526991	14.141869	16.118392	15.979603	12.79327	10.780659	11.272004	8.581517	30.114592	17.444907	9.140037	7.012138	11.45564	12.346876	12.998416	13.628963	11.458866	14.167556	13.312615	14.783279	10.05905
ENSMUSG00000004885	Crabp2	18	197	8	64	94	18	25	62	22	25	20	35	32	13	44	29	42	29	20	17	73	63	12	31	12	44	0.805569	6.607226	0.29423	2.506387	3.41766	0.826398	0.955607	2.184488	0.841261	1.088647	0.780981	1.26291	1.046871	0.475744	1.510319	1.221761	1.542221	1.133775	0.784414	0.688036	2.818936	2.342275
ENSMUSG00000004891	Nes	296	479	507	386	418	226	324	507	331	406	357.01	230	429	456	434	340	359	329	427.017	493	1427.999	370.999	443	352	366.001	539	1.538697	1.872691	2.177907	1.768616	1.811455	1.220369	1.450419	2.092766	1.47797	2.056034	1.630039	0.969508	1.653023	1.946406	1.74295	1.699775	1.536002	1.545931	1.96653	2.238573	6.481594	1.719569
ENSMUSG00000004892	Bcan	209	828	30	75	110	18	54	61	45	87.999	49	261	20	36	170	207	50	65	16	1	1429.999	65	26	74	344	491	2.871455	8.144942	0.327798	1.062361	1.215553	0.297317	0.76745	0.631237	0.611878	1.356072	0.631019	2.791178	0.154125	0.405831	1.4047	2.238823	0.757999	0.97764	0.165673	0.012159	16.10171	0.693426
ENSMUSG00000004895	Prcc	1264	1177	1316	1305	1203	1224	1673	1445	1234	1391	1449	1403	1309	1276	1484	1366	1376	1279	1226	1284	1135	1374	1325	1321	330	385	20.834709	14.435574	17.826378	18.823002	16.109306	20.69705	23.552961	18.751497	17.379348	22.309217	20.839573	18.645428	15.772224	17.198498	18.761182	21.195768	18.609123	18.416615	17.709888	18.414981	15.989828	18.81457
ENSMUSG00000004896	Rrnad1	494.999	434	485	605.999	471.001	453.999	510.001	401	420	540.001	589.998	494	529.001	481.001	491.001	468.001	369.998	501	588	564	763.001	426.875	565	491.999	101	114.831	6.20013	3.705761	6.095948	6.750363	5.035831	5.738428	5.490571	4.586465	5.86595	6.099484	6.419863	5.033917	4.642758	6.042855	5.496171	5.544145	5.429603	5.482638	6.286577	6.415453	8.163734	4.198595
ENSMUSG00000004897	Hdgf	5046.999	5686	5607	6709	5618.001	5598	6763	6088	5566	6214	6708.999	5422	6077	5738	7131	5934.999	5725	5521	5148	5471	5118	5782	5367	5686	1370.346	1693.592	96.457046	74.927775	82.235486	102.414553	79.254103	100.914176	100.871319	86.892584	85.214378	107.069111	104.276292	77.242754	74.850269	81.564206	97.485188	100.567189	82.936731	84.646688	77.894438	82.688695	79.719203	87.248536
ENSMUSG00000004929	Thop1	835	853	894	921	895	808.999	1104	1008	916.001	953.999	1092.001	894	853	821.996	1042	910	911	770.999	770	865.139	808	1043	891.001	854	202.076	262.001	17.050803	9.651632	12.618796	17.883593	14.521715	13.38364	19.131751	13.441668	15.554069	18.441714	19.002204	13.643937	12.378712	12.821746	15.40153	18.570252	17.114925	14.212549	11.671674	13.338252	11.139948	21.024182
ENSMUSG00000004931	Apba3	788.999	582	624.002	880.999	799.999	728.999	891	736.056	761	779.001	853.963	784.001	813.001	640.001	786.089	729	721.055	699	686.999	652	587.999	659.999	788.001	697.998	197.999	251.949	27.3731	17.647428	20.545658	28.588049	27.077812	33.882205	31.215783	17.935058	18.802154	27.608104	27.803239	17.856709	24.347927	16.833905	18.48815	28.188569	15.783227	20.000748	27.810516	26.099828	16.980212	20.126237
ENSMUSG00000004934	Pias4	596	515.999	600.001	778	617	552	643	619.001	539.001	665.001	659	555.999	622	569	737	627	527	556.999	599.999	543	540.999	681	599	504	138	268	10.770688	9.984425	8.714753	12.116566	10.186553	10.207747	9.09687	9.489871	8.427104	12.749647	11.044312	8.650003	8.507416	8.606686	10.071491	10.278638	8.583469	8.714499	10.069965	9.835365	9.327741	10.741026
ENSMUSG00000004936	Map2k1	1606	1937.006	1667	2005	1927.062	1897.483	2191.001	1788.999	1664	1919.015	2061	1840	1659	1753.62	2126	1838	1807	1663	1717	1689	2662.136	2023.999	1649	1720.999	521	569	28.016854	27.078985	26.682394	33.975432	27.619697	38.394445	36.626259	25.586347	25.589119	37.638544	32.03259	29.940059	19.701104	25.950982	31.270433	32.440088	28.160824	26.91837	27.036222	29.395821	41.64246	29.33459
ENSMUSG00000004937	Sgta	1704	1991.999	1755	2051.001	1890.001	1802	2272.999	2082	1906	2024.001	2128	1830	2057	1797.999	2287.999	1970.001	1895	1820.999	1837.999	1736.999	1859.999	1974.999	1770.999	1949	628	822	42.795201	33.260083	33.286695	42.003418	34.498467	43.582964	46.216367	35.571685	36.724541	45.942944	43.631587	33.375372	33.487475	35.142571	40.335834	41.668417	35.220943	37.252552	36.850373	35.729733	36.041032	37.444465
ENSMUSG00000004945	Tmem242	1901.001	2303	2198	2362	2081	2295	2557	2547	2107	2300.001	2641	2352	2301	2156	2980	2440	2645	2397	1979	2064.001	1797	2116	2050	2184	460	321	83.58683	75.721289	79.429412	91.312437	74.455859	103.309232	95.889651	88.314821	79.140098	98.162968	101.436441	83.613762	73.957354	77.84655	100.659035	100.978545	95.538415	92.047672	76.517308	79.154782	67.910833	77.202204
ENSMUSG00000004947	Dtx2	638	702.999	707	713	634	659	733	691	703	703	773	622.999	628.999	663	806.001	668	710	648	612	603	551.999	666	651	714.001	108	185	7.870156	6.462882	7.098507	7.81522	6.877993	8.411451	7.689018	6.809131	7.619756	8.506327	8.428765	6.189557	5.702779	7.284178	7.825139	7.886851	7.472443	7.085944	6.651243	6.300965	5.712155	6.934618
ENSMUSG00000004951	Hspb1	1030.17	906.177	743.487	1097	1579.536	1597.699	1243.749	1061.735	893	1007	1689.898	1693.672	852.131	817	1065.394	1018.973	1019.701	952.353	872.349	901	850.251	845.62	1417.031	1226.702	247.264	441.15	48.076755	31.469842	28.517028	44.80317	59.891389	76.497255	49.57994	39.012888	35.608101	45.730968	68.818413	63.729847	29.07257	31.171986	38.138206	44.769749	39.048476	38.825538	35.67765	36.589357	33.917125	32.787353
ENSMUSG00000004952	Rasa4	75	110	96.999	140	106	86	97	100	80	108	97.001	87	99.001	142	140.001	152	92	133	110.001	126.001	266	93.001	117	145.999	78	79.999	0.825513	1.571166	1.076281	2.033631	1.148364	1.284839	1.262621	1.557728	0.751719	1.148721	1.034136	0.669817	1.115267	1.228147	1.879801	2.495681	1.300887	1.80001	1.222892	1.658598	3.052967	0.958082
ENSMUSG00000004980	Hnrnpa2b1	16946.971	14133.989	15809.001	18645.877	16760.915	16186.997	18787.918	16652.991	15264.996	16914.996	18557.985	16197.965	16935.987	15910.929	17845.025	16706.997	15954.997	16283.998	16665.974	17487.999	17686.989	17694.996	16597.998	16809.991	5885	6766	378.217288	233.122181	293.2637	368.171368	301.386744	366.811183	355.068406	283.790224	291.339159	366.125274	360.596541	288.933782	282.709025	287.666265	298.707553	347.095568	286.018989	314.757701	330.391998	343.302107	346.121505	324.988451
ENSMUSG00000004994	Ccdc130	201	205	253	292.002	224	253.001	290	208	223	243.999	257.001	256.001	244.001	238	285	230	229.001	265	219.999	240	286	206.999	271.001	234	116.001	162	4.497714	6.100891	15.742491	12.223116	9.955324	13.784655	14.228391	11.401247	8.509535	9.819463	13.182163	9.989642	10.992977	5.319803	5.624734	11.908888	13.700918	11.601885	9.073318	9.724258	12.703872	13.166661
ENSMUSG00000004996	Mri1	215.001	251	313.001	337.999	228.001	191	267	243	278	266	264	148.999	342	235	321.999	273	231.001	237	288	323	303.999	241.001	221.999	247	47.999	68.047	4.509063	4.416362	4.6205	7.414075	3.502848	4.914348	4.810566	4.035397	4.626155	6.534092	3.51896	2.684839	6.033439	3.87369	6.379487	5.323748	3.779094	4.18649	5.488585	7.24228	4.883628	4.486966
ENSMUSG00000005034	Prkacb	2883	3534	3055.999	3774.999	3743.001	2996	3619	3378.001	3067	3481.001	3821	3148	2794	3552.999	3853	3425.999	3188	3164	3318.999	3066.001	8063	3424	3157	3353	1425.001	1714.003	29.343472	20.991747	20.718716	24.823278	23.07353	28.380059	28.777779	29.758543	23.302803	29.210725	27.318864	19.160858	15.289531	28.175858	24.756716	35.845731	25.774342	27.110757	27.347257	27.528633	64.802899	21.360611
ENSMUSG00000005043	Sgsh	1051	930	998	1067	1019	899	1109.001	930	1035	1065	1001	767	872.999	970	1155	929	927	792	919	903	773.001	1076	852.999	814.001	152	250	11.42508	6.489597	8.550056	6.928752	7.289912	9.845335	10.826836	5.997067	7.782591	10.33165	7.82266	5.600009	6.299565	7.815281	6.57386	9.921775	5.671804	6.625106	8.387373	8.731017	7.416374	9.587366
ENSMUSG00000005045	Chd5	1166	1503	1101	1605	1331	1240	1316.918	879	1021	1042	1655	1399.001	1087	1578	1280	1189	1055	1201	1337	1454	4305	1220	1238	1436	1116	1457	3.906413	6.407808	3.069193	4.964517	3.652518	4.258019	3.786773	2.362182	5.351531	3.412757	4.840201	6.956637	5.298026	4.44845	3.328786	3.762857	2.915691	3.574121	4.168171	4.29266	12.464405	3.457426
ENSMUSG00000005054	Cstb	1035	1212	1152	1347	1116	1136	1419	1269	1084	1327	1383	1218	1359	1112	1488	1208	1489	1335	1114	1106	905	1192	1092	1255	213	167.092	89.359952	77.861439	81.737603	101.767283	78.27762	100.616122	104.639143	86.256518	79.966817	111.478296	104.184908	84.786008	85.769908	78.50672	98.535206	98.181033	105.478607	100.689164	84.289356	83.085184	66.781891	85.496047
ENSMUSG00000005069	Pex5	1871	1774.999	1878.999	2111	2029.999	1699.999	2286.999	2059.001	1881	1888.999	2124	1727.999	2280	1884	2026	1894	1849.001	1841.001	1881.999	1922.001	1890	2130.999	1907	1890	361.001	436	22.87584	15.723458	19.626856	23.25634	19.801064	20.152488	22.078177	21.143439	18.898976	23.51612	24.983752	18.354496	20.179205	20.287024	20.063281	22.698883	18.024766	21.109952	22.113392	20.43	22.221448	20.716019
ENSMUSG00000005078	Jkamp	2072	2111	2276	2302	2233	2090.999	2515	2181	2050	2379	2468.999	2013.001	1875.001	2061	2494	2186	2209	2148	1983.999	2051	1923	2304	2091	2135.001	362.074	255.999	42.646617	32.898052	38.320138	42.624024	39.851245	45.40066	44.137496	36.227743	36.782651	47.857077	44.64967	32.549719	27.473083	35.009902	38.747795	44.630683	38.187657	39.579035	36.919636	38.092125	36.355509	39.695493
ENSMUSG00000005089	Slc1a2	238	19718	197	448	926	101	213	300	348	378	173	754	380	212	180	1408	301	249	111	69	11610	409	125	460	4848	5357	0.694748	43.345222	0.434916	1.053147	2.103286	0.299379	0.600427	0.701789	3.390288	0.988056	0.405508	1.633121	1.921283	0.465702	0.6572	3.583089	5.910053	0.87136	0.261325	0.161283	27.000678	1.185715
ENSMUSG00000005102	Eif2ak4	1060	985	1220	1061	1093	1037	1205	1262	987	1034	1202	1158	1112	1210	1230.999	1042.999	1088.999	1119	1145	1155.999	1311.001	1105.999	1127.001	1133	402	467.001	6.724628	4.557821	6.263952	6.06404	5.768845	7.322389	6.478988	6.138865	5.262446	6.316798	6.514908	6.125194	5.129179	6.46106	5.874917	6.268383	5.654672	6.082002	6.376631	6.303913	7.522307	5.654998
ENSMUSG00000005103	Wdr1	6457	6615	6615.999	7180.999	6460.999	6274	8012.999	7647.999	6420.999	6780	7235	5756.999	5854.001	6908.999	7810.999	7248	6963.999	6051.001	6335.001	6935	6658	7391.999	6577.999	7090	2595	2385	78.350844	58.846635	64.555159	74.524984	62.555629	76.63363	79.73488	72.852491	64.920032	79.92058	75.634358	53.906322	49.729173	69.850487	73.064641	81.623475	68.300455	63.770365	66.720221	73.159661	69.322	73.98597
ENSMUSG00000005107	Slc2a9	75	103	134	164.999	166	39	89	123	142	121.999	82	45	262	105	160.981	88	79	72.001	93	103	97	89	80	92.998	14	23	1.132464	0.900147	1.161934	1.547873	1.899231	0.413881	0.851956	1.180203	1.275446	1.649969	0.706523	0.447237	2.787197	1.238974	1.43496	1.075102	0.634816	0.848894	0.869469	0.922581	0.951322	0.898018
ENSMUSG00000005125	Ndrg1	708	2073	948	1217.999	1164.999	706	962	1397	863	1112	887	827	917	1090.001	1354	1055	1072	720	1065.999	1126	1761.001	1072	1139.001	1045	338	687	8.164251	19.192067	9.575216	13.545017	12.067766	13.046561	9.5981	12.677842	8.505217	12.469975	9.501278	8.341079	7.722787	12.031115	12.624092	13.336971	10.14003	8.034425	11.987714	11.288985	18.345194	10.443438
ENSMUSG00000005131	4930550C14Rik	47	51	78	86	40	61	48.999	79	72	84.001	48	43	48	65	91	69	66	61.001	49	45	52	55	29	72	29	26	1.122189	0.8553	1.149809	2.051573	0.81628	1.677879	1.136571	1.705693	1.34747	1.971613	0.953891	1.03804	0.876774	1.212676	1.981613	1.628673	1.558577	1.386203	0.909353	1.08976	1.204712	1.413049
ENSMUSG00000005142	Man2b1	6313	5648	6805	7218	7034.999	5696.999	7453.999	7222.001	6922.999	7054	7236	5275	6530	6686	7481	6363	6457.999	6232	6257.999	6710	5286	7551	6561.999	7059.999	987	1104.001	63.791372	41.102318	56.497638	59.070927	58.180745	57.29368	59.703365	56.946512	58.555203	69.521818	60.416836	36.447392	40.903303	52.460131	58.072159	57.887616	53.708653	50.508702	55.385716	57.173631	40.432101	60.320882
ENSMUSG00000005148	Klf5	174	460	190	327	305	209	297	297	208	328	367	258	198	201.926	462	219	381	339	197	222	286	356	221	260	83	410.035	1.712256	3.3752	1.534108	2.821704	2.441654	2.109271	2.497751	2.302017	1.746131	3.144446	3.151729	2.045782	1.422046	1.624315	3.485998	2.030848	3.080601	2.926634	1.712941	1.908811	2.411798	2.916566
ENSMUSG00000005150	Wdr83	542	522.999	582	705	590	563	716.999	571	546.001	676.999	713.999	471	602.001	599	710	626	544.999	542	442	575	497.001	585	562	606.999	89.999	129	15.319968	14.725926	14.205044	17.536425	14.140226	16.13679	17.086934	13.026652	16.913714	18.778612	17.25598	13.289426	11.972496	13.702284	15.961016	17.793196	12.456883	17.676212	10.780669	13.618062	11.756345	13.845131
ENSMUSG00000005161	Prdx2	5840.208	6547.444	6395.63	7032.116	6692.564	6819.624	8196.193	7346.462	6513.71	7181.186	8033.304	6927.205	6929.163	6545.455	8649.528	7252.476	7851.874	7037.545	6336.751	6280.052	5725.013	7274.711	6522.381	7073.864	1253.993	1323.169	329.077929	285.407283	284.247656	349.525534	314.728246	408.4114	403.427125	330.465472	306.510938	395.448838	402.446611	320.537002	302.042239	302.157598	376.506421	392.584734	373.929188	362.513448	319.343568	306.433197	273.535633	347.909817
ENSMUSG00000005198	Polr2a	5905.999	5921.999	7422	6885.001	6476	5092.999	6697	7257	6386	6695	5944	5640	6164	7403.001	7367	6485	6004	5983	7149.999	7661	7688.999	6267.999	6536	7077	2621.001	3831	29.132219	21.145151	29.182075	28.782182	25.674833	25.740242	27.164769	27.621934	26.571632	30.991534	25.053567	22.068343	21.34016	29.334913	27.464137	28.863735	23.582765	25.235115	30.233064	32.419054	32.196023	25.178179
ENSMUSG00000005204	Senp3	1547.682	1652.73	1590.734	1934.66	1577.001	1579.001	1942.764	1652.733	1624	1674.675	1872	1631.682	1662.956	1540	1823.774	1598.956	1615.91	1586.877	1618.001	1564	1907.762	1586	1560	1685.889	389.999	423.997	47.288287	36.151505	37.886194	63.705217	45.943527	51.746062	57.108189	37.523117	60.018379	64.365705	66.315302	39.467632	48.595854	33.738725	39.108078	53.446454	27.80451	37.987251	65.820625	44.377787	71.748062	30.114458
ENSMUSG00000005225	Plekha8	962.333	664	824	950.63	943.151	802	968	746	701	764.685	924.059	839	757.812	931	958	926	883.711	890.422	1002	866	874	782.975	1039	656	319	350	4.51986	2.91642	3.51146	4.632985	3.915544	4.423117	4.593097	3.346691	3.150291	3.636383	4.90725	3.37651	3.520036	4.312201	4.556886	5.311508	4.420234	4.494005	4.124319	4.492205	3.954394	3.35422
ENSMUSG00000005237	Dnah2	1705.001	1676.69	2477	2195	1985.999	1497	1760.001	1983	1846	1934	1991	1449.999	1936	2044	2058.001	1784	1657	1916	2288	2366.999	2609	2082.001	1942	2113	602	709.302	7.568363	5.97404	10.441865	7.97654	8.168839	6.397462	6.027791	6.956624	9.073204	8.986581	7.551208	4.829777	6.46959	9.197591	7.503652	7.610116	5.934752	8.339545	9.300741	9.216108	9.558375	8.002781
ENSMUSG00000005251	Ripk4	934	810	939	966	879	829	1097	870	900	887.994	1008	897	728	783	1044	918	917	918	895	784	684	1098	950	790	147	183	8.520159	5.497979	7.039361	7.711093	6.514192	7.757861	8.547058	6.248097	7.014896	7.881841	8.023085	6.59732	4.854507	5.840661	7.304445	7.883182	6.863367	7.315472	7.154986	6.222756	5.332913	8.320901
ENSMUSG00000005262	Ufd1	1374	1664.001	1581	1926	1544	1471.001	1795	1785	1582.002	1888	1828	1471	1742	1658.001	2005	1602.001	1554	1396	1523	1726.001	1869.999	1672	1470	1717	588	505.001	32.568723	28.134157	30.030191	39.943748	27.383423	51.259474	41.438558	32.70746	31.910682	42.212147	37.217417	26.724298	29.028717	32.587889	41.128103	34.946475	30.745889	27.386602	30.116645	37.706021	52.982454	30.409124
ENSMUSG00000005267	Zfp287	256.952	256	260.001	284.999	257.999	232.001	296	280	285.999	263	275.001	234.61	227	270	258	255	242.001	269	281	294.999	434.001	239.001	248	251.626	155.999	198	2.759683	2.106074	2.451457	2.821787	2.286666	2.527513	2.715336	2.419879	2.604059	2.928242	2.660003	2.027351	1.808471	2.350031	2.232215	2.547083	2.130787	2.572404	2.678082	2.935987	4.060745	2.216531
ENSMUSG00000005268	Prlr	50831.001	44548.998	52545	32760.993	36252.992	32337.001	51247.991	49569.001	41614	32362	24804.999	29896.753	32894	48259.999	30639.998	41265	47820.999	44281	43219	44863	32104	34576.999	44068.999	42419	10865.999	8833.999	289.258441	183.831537	240.876464	165.647778	156.635475	202.300289	250.826906	215.994743	196.777753	181.823178	124.446309	114.132568	122.528898	224.443371	138.147959	216.242705	228.17704	211.942962	208.152843	226.229698	144.678823	143.839701
ENSMUSG00000005299	Letm1	5736.999	5497.065	5780	6023	5807.397	5130	6725	6148.999	6143.001	6040	6261	4895	5094	5442.999	6368.001	5873	5888.001	5497	5390.001	5371.001	4773	6456	5343.001	5463	1991	2384	51.142463	37.928029	43.929222	50.034923	42.336622	53.062905	52.067256	44.311363	49.884171	49.528268	50.453712	36.630319	31.449688	39.239117	44.679574	55.603964	44.689409	44.243038	42.340302	44.140464	40.151821	46.317696
ENSMUSG00000005312	Ubqln1	5872	5945	5957	6732	6914	6034	7298	6825	6326	6558.001	7646.001	5771	5862.001	6558	7344	6591	6340.001	6213	6459	6301	6456	7373	6475.001	6358	1990	2503	53.673213	40.207032	44.562891	53.421934	50.965608	56.305422	56.300972	48.866792	49.149454	57.927987	60.529702	42.696673	39.03345	48.633545	50.937875	56.392604	46.986182	49.703675	51.49312	50.011764	50.912441	55.487645
ENSMUSG00000005338	Cadm3	77	1211.922	107	161	155.691	76.948	84	184	83.999	182.001	80.889	245.935	98.996	124	134.278	525.297	110.888	106.001	141	127.737	2536.584	125.001	123.999	114.999	299	751.434	0.941749	10.105242	0.896228	1.590229	1.674339	1.300335	0.789465	1.969419	0.811015	2.521297	0.538249	2.159985	1.0896	0.988172	1.394261	7.390286	1.286718	1.184646	1.042294	0.985145	30.542168	1.390727
ENSMUSG00000005354	Txn2	2291.999	2906.325	2536.124	2929.34	2665.001	2729.001	3288.001	3094.999	2657.999	2877.999	3353	2743.999	3179	2521.001	3374.999	2761	2911	2542	2305.999	2550.001	2209.203	2671	2568	2812	740	668.999	110.913509	109.628921	100.467166	122.665957	111.170491	135.003747	150.831137	121.328145	108.903969	133.483976	148.113166	104.803878	153.857181	85.701458	114.427084	127.290842	107.897225	125.024154	93.789563	103.172826	82.503605	94.541044
ENSMUSG00000005360	Slc1a3	186	2855	202.001	424.999	756	200	523	347	444	557	357	288.999	309	277	523	1951	248	736.999	220	155	8671.999	560	423	591	1536.001	1951	1.446181	16.659482	2.261385	4.269117	4.838342	1.596902	3.663583	2.455535	3.048528	4.446358	2.425265	2.151318	1.757524	1.760978	3.159766	14.325408	1.584843	5.145255	1.572496	1.155657	62.877021	3.670862
ENSMUSG00000005362	Crbn	1654.003	1666.001	1873	1917.001	1715	1576.001	1959	2113.01	1870.999	1918	2048	1618	1567.001	1961	2213.001	1718.001	1916.009	2033.014	1812.005	1894	1940	1820.012	1653.001	1851	886	698.001	34.248032	23.907637	31.356594	35.602017	27.864151	34.19623	34.932661	35.489996	32.935711	37.775712	36.162849	26.10338	22.074015	32.417575	33.430887	34.517285	33.663118	34.482342	32.959484	34.664124	32.546673	29.668417
ENSMUSG00000005370	Msh6	1462.983	1196	1391.901	1493.981	1521	1391	1560	1434	1303	1353.979	1334	1396	1344	1560	1423.938	1474	1309	1339	1497.955	1431	1385.936	1524.96	1559.978	1304	645.001	548.999	14.092084	8.259146	10.407497	12.550208	9.412582	11.117136	11.586673	10.673957	9.30752	11.500606	9.466598	8.775271	7.649768	11.351103	9.987931	10.56974	12.024149	10.104407	11.236747	10.54124	10.074229	9.827921
ENSMUSG00000005371	Fbxo11	3745	3725	4006	4400	3989.999	3510	4288	4293.998	3863	3821	4209	3477	3525.981	4171.999	4391	4042	3934	4252.999	4301.999	4046.998	4754.004	4205.999	4093.001	4074	2056	2093.999	42.932153	31.431823	40.090339	41.692587	37.710369	42.92476	40.109992	38.67936	34.526191	44.445789	41.163737	30.490454	30.844807	39.671397	39.83496	42.423752	33.171142	42.847817	42.319046	40.672434	46.61839	39.991835
ENSMUSG00000005373	Mlxipl	89.001	80	88.001	131.999	159	111	90.001	80	57	100.011	110.999	110	1091.001	94.001	83.999	107	54	145	112.999	108	144.001	87.001	97	105	38.005	44	1.353311	0.738047	1.12463	1.170781	1.30459	1.166232	1.176752	0.763624	0.584417	1.041182	1.849365	1.027455	9.385848	1.650484	0.928168	0.980522	0.452621	1.404709	1.380545	1.065928	1.538924	0.697091
ENSMUSG00000005374	Tbl2	589.55	544.916	514	681.773	703.733	601.763	681	475.943	554	612.999	617.749	552	538	654.001	616	612.453	581	549	657.489	587.29	720.5	624.939	635	542	124	164	4.455565	3.074447	2.814383	4.463773	4.150304	4.000921	4.165847	2.664144	3.275962	3.992168	4.525581	2.815107	2.785922	4.045618	2.917009	3.980998	3.515508	2.96473	3.647145	3.976966	4.59632	3.672752
ENSMUSG00000005378	Bud23	527	566	522	650.999	629.001	597	701	638	543.001	599	723.001	625	641.999	555.999	664.999	631	649	531.999	577	563.999	556.999	607	526	643.001	135	182.999	33.870292	22.441576	28.849604	28.646169	34.831948	34.286152	32.997034	19.989779	25.041179	34.55984	32.025153	24.148781	32.868947	27.473102	21.90415	46.959868	30.373604	27.390006	37.874433	45.188606	31.893469	31.35174
ENSMUSG00000005397	Nid1	1170	1859.999	2646	2360	2311	1226.392	1343	2443.999	1551.968	1994	1346	1103	1789	2328	2346	1932	1790	1070	2272	2385	2806.999	1549	2232	1565.021	590	867.998	6.110546	9.237474	11.35843	10.775564	9.808569	6.564568	5.985153	10.044945	7.926983	10.12972	6.127948	5.423278	6.823595	9.932819	9.388668	9.48976	7.663201	4.877224	10.389229	10.84105	14.15779	6.714423
ENSMUSG00000005410	Mcm5	93	108	102	99	100	81	96	104	114	97	109	94	105	165	157	103	105	71	92	106	93	93	118	89.991	24	48	1.331217	0.994805	1.056757	1.032978	1.023966	1.05389	1.008875	1.014373	1.217926	1.104498	1.238688	0.987531	1.004347	1.846237	1.504629	1.200714	1.140446	0.853942	0.996648	1.107235	0.972928	1.01975
ENSMUSG00000005413	Hmox1	400	391	470	642	456	352	457	436	570	620	405	351	440	415	605	418	402	394	413	395	328	475	333	382	72	74	9.242564	6.763014	8.924773	12.980922	8.602384	8.474408	9.172922	7.931342	11.25344	13.939301	8.165214	6.588408	7.431869	7.883625	10.770094	9.092156	7.663569	7.952938	8.363104	7.941371	6.477596	9.117868
ENSMUSG00000005417	Mprip	7432.094	8574	7195.187	7928.818	8424.342	7883.977	9028.385	8542.544	6773.136	7195.815	8758.711	7961.48	7614.155	8289.028	8640.924	8386.512	8078.682	8369.982	8157.099	8411.669	9702.695	7890.766	8033.958	8284.518	3041.398	3990.38	86.760948	64.7264	65.830292	71.893093	66.320849	91.69984	80.239816	73.947312	70.632264	74.177784	80.580779	70.755639	63.445336	70.219882	72.696931	75.774199	64.199313	81.042775	79.068155	85.351308	73.546554	73.630346
ENSMUSG00000005442	Cic	5383	5745.002	5681.999	6552	5895	5174	6716.001	5975.001	5787.999	6129	6402.22	5140	5228.999	5926.999	6687.999	5785	5421.999	5818.999	5919.999	6434.999	6377.999	5823.001	5729.999	6685.002	2128.998	3336.001	121.926175	77.668907	97.085611	160.587297	121.478424	90.830481	93.013581	114.104836	121.512781	83.947989	94.35024	68.801742	73.737056	105.644611	64.616152	115.674721	147.618951	114.934192	98.219207	107.966153	142.834426	113.962372
ENSMUSG00000005447	Pafah1b3	275	407	350	439	370.999	366.001	419	434.999	326.999	458	456	379	446.999	364.001	554.001	423	426	458.999	413.999	379.999	416	407	355.999	471	47	87	12.931698	14.133176	13.363101	18.759714	14.255096	17.779756	16.793795	15.999086	12.987619	20.915639	18.627455	14.419395	15.386674	13.974931	20.077273	18.637279	16.466919	18.729373	17.093019	15.402601	16.748959	15.936399
ENSMUSG00000005469	Prkaca	4790	5388	5598	6508	5296	5276	6802	5956	5959	5968	6401.998	5129	5391	5546	6829	5784	5642.999	5072	5158	5247	5757	5782	4991	5450	1273	1891	72.056532	60.309073	69.205016	85.792193	65.544631	81.419662	87.394413	70.537531	76.593017	87.354137	84.442955	62.207803	59.281623	68.220858	78.791773	82.158246	69.649003	66.652428	68.44226	68.677549	74.401737	72.257533
ENSMUSG00000005481	Ddx39a	438	400.001	401	451	416.001	420	521	472	406	422	452	429	428	405.999	447	388.001	401	395	447.999	478	419.001	433	390	433.999	136.999	126.999	9.014714	6.862837	7.050947	8.391365	7.152201	9.368139	9.870267	7.811392	7.524188	8.929803	8.272689	7.486154	6.724618	7.193712	7.35349	7.804505	6.901308	7.268702	8.282809	9.016102	8.019738	7.555659
ENSMUSG00000005483	Dnajb1	2888	1590	2051	3006	3344	2445	2679	2089	1836	2299	1890	2645	2257	2136	2445	2757	2756	2295	3042	1839	1773	2828	3770	1631	422	405	32.121659	13.130797	18.776424	29.254171	30.151843	27.838272	25.436457	18.29516	17.411147	24.90056	18.386723	23.668828	18.311386	19.38552	20.813328	28.88759	25.097073	22.265601	29.767319	17.759239	16.900232	26.21686
ENSMUSG00000005501	Usp40	2562	2597.001	2764	2953.001	2689.999	2399	2932	2933.001	2531.999	2840	3114.999	2294	2456	2777	2977	2830.001	2729.999	2862.999	2699.999	2739.001	2544	2955	2654.001	2771	933	906.001	18.294544	13.428908	16.022389	18.089642	15.310637	17.295277	17.667093	16.256896	15.330368	19.081699	19.307983	12.89964	12.717865	16.273429	16.137445	18.719441	15.989799	17.79022	17.338174	16.76991	15.778024	17.184745
ENSMUSG00000005505	Kbtbd4	1478	1436	1547	1563	1463	1544	1951	1731	1539	1531	1704	1514	1405	1466	1715.001	1474	1608	1411.999	1381	1577.999	1229	1755	1461	1502	380	395	27.450832	18.597157	20.912234	22.971841	21.842219	30.650598	27.653514	22.459493	22.925746	26.515103	25.72142	20.054047	19.176354	19.580444	22.370476	22.978179	25.211085	20.537193	20.765341	25.412799	20.00847	23.551193
ENSMUSG00000005506	Celf1	4282.001	4648.001	4665	4855.999	4750	4123.999	5078.999	5030	4461	4641	4748.999	3769.001	4234.001	4672.999	5041	4565.999	4386	4569	4810.04	4749	5075.999	4571	4339	4557.999	1252.939	1494.003	42.771604	30.030066	36.805104	42.265995	36.596472	56.746406	53.395408	41.614465	35.378338	50.8123	37.543723	28.289632	26.950118	38.608508	36.164508	45.979858	37.949004	48.387553	46.042734	39.411109	44.306643	38.305867
ENSMUSG00000005510	Ndufs3	3289.981	3957.702	3725.923	4245.915	3719.257	3439.287	4441.292	4110.069	3952.059	4044.072	4298.749	3540.59	4351.614	3775.854	4704.137	4035.703	4248.974	3816.347	3406.955	3541.577	2995.436	4257.899	3604.626	3887.592	800	854.884	201.307755	194.996836	195.850155	244.831065	190.022877	243.039415	254.430886	193.359863	201.55987	249.268011	248.105419	197.814734	224.319196	190.123956	214.280278	226.93731	219.605495	209.87708	206.966526	191.628467	172.061103	221.410319
ENSMUSG00000005514	Por	3168	3596.999	5031.001	4899.999	3926	2649	3283	3666.001	4930	4965.999	3537.001	2302	4259	3643	5168	3765.999	3063.001	2823	3565	3198.999	3222.001	4283	3295	2824	1231	1637	53.842309	44.27421	75.449727	71.113128	54.027581	47.439358	45.439671	44.549527	75.108478	77.318591	52.133411	30.433481	48.618396	49.578619	60.347546	58.14743	45.608193	42.313647	51.827564	47.617086	46.34465	54.658022
ENSMUSG00000005533	Igf1r	10215.678	10258.76	11220.086	10367.855	11791.568	9112.486	11225.169	11022.579	9923.594	9071.252	10665.357	8652.058	8774.852	11221.702	11032.319	9913.724	9492.903	11294.636	11260.782	11441.969	11070.268	10209.459	10783.696	11174.153	3847	5220.996	28.28594	21.201841	25.682753	25.105038	26.408161	25.795852	26.669619	23.974917	25.386282	24.346601	25.693359	19.397314	17.839173	25.475606	23.398292	25.684906	21.499541	27.558165	27.445973	28.179212	26.632429	23.301045
ENSMUSG00000005534	Insr	4349.978	4033	5270	4915	5294	3535	4473	4813	4323	4176.918	4419	3211.98	4151	5149.987	4627.985	4387.924	4137.948	4600.97	5302.986	5652.981	4924	3881	4600	4672	1792.925	2081.877	18.386577	12.732484	19.185166	19.959706	17.811394	14.086308	16.470471	16.890949	17.821895	17.689928	16.959412	12.280075	12.040526	18.208997	16.685649	18.05671	15.423269	17.420677	20.260165	22.149253	18.503359	13.333314
ENSMUSG00000005566	Trim28	3278	3127.001	3371.001	3579.001	3235.998	2988.999	3806	3574.001	3224.998	3515.001	3476.999	3041.999	3406	3532.001	3788.002	3327	3266.999	3193	3370.001	3374	3273.999	3669.999	3465	3352.999	740.999	1029.999	90.560038	64.490894	76.510754	79.209959	68.34803	74.983848	78.507316	68.870895	75.33957	86.829487	85.848877	66.324305	68.911498	75.090489	74.361821	78.19027	59.365931	80.826606	81.224025	85.913023	76.511411	85.368765
ENSMUSG00000005575	Ube2m	3117	3695.001	3673.999	4128.998	3438	3513.001	4461	4125.001	3837.486	3892	4447.987	3675.999	3688	3668	4684.999	4112	4120	3614	3242.658	3532	3211	3900.945	3539.001	3789	657	933	164.071709	149.249008	157.815068	190.896594	143.621305	191.627267	207.818462	178.609984	162.7058	206.435561	218.960185	159.409324	147.225724	158.367955	193.879533	205.355978	182.786408	168.77629	152.801959	164.293706	134.505378	167.697266
ENSMUSG00000005580	Adcy9	437	477	334	440	473	360	414.001	400	411	427	501	380	338	462	529	414	398	454	477	434	514	381	436	468	351.014	352	3.089634	2.520526	1.928755	2.737369	2.720336	2.573743	2.519316	2.211392	2.481793	2.918917	3.054602	2.181217	1.736473	2.698163	2.866682	2.76137	2.264565	2.809362	2.90192	2.695806	3.137613	2.260942
ENSMUSG00000005583	Mef2c	326	2064	526	625.734	692	398.001	265.001	614.681	436.999	446	446	498	427.001	661	726.028	539	613.999	379	586	617	1040.999	411	443	693.999	413	425.998	2.0166	8.978454	3.764587	5.18172	4.627153	2.573277	1.466493	4.194753	3.48275	6.653261	2.90109	2.196036	2.654468	6.95773	4.420826	6.759699	4.35156	2.016822	4.711965	6.091464	8.066211	1.902668
ENSMUSG00000005609	Ctr9	1771	1536.999	1687	1741	2019.999	1651	1915	1972.999	1605.849	1751.999	1921.999	1779.999	1681.999	1952	1733.999	1787	1748	1731.001	1954	1839	2164	1940	2028.999	1849.001	759	782	13.975364	8.715894	10.777279	12.078932	12.602393	13.208289	13.061109	12.138676	10.995753	13.387669	13.426255	11.355319	10.158568	13.154443	10.797763	12.792883	11.12705	12.07725	13.711527	12.688982	15.052057	12.589861
ENSMUSG00000005610	Eif4g2	50145	49851.001	52549.998	57635.458	56490.001	53607.998	64272	59459.001	53326	55668	64968.076	51990.002	48693	57306	63983.001	58409	61084.001	59867.999	56446.998	56134	50326.989	58335.001	55914.001	57276	17243.002	16466.001	605.01545	457.05115	514.672416	647.760078	566.222209	694.761365	677.420901	565.932818	542.858208	689.8285	697.334764	484.116294	415.565424	566.975276	622.826706	679.944417	599.864856	614.948323	617.790333	603.618895	538.549076	584.369007
ENSMUSG00000005611	Irag1	357	619.001	630.999	712	554.999	444	403	780	495	532	434.999	340	568.001	665.999	720.001	551.999	544.001	357	682	609	520	528	619	478	201	295	3.155657	3.198394	4.544097	4.867944	5.465034	3.659796	2.498671	4.782481	3.339942	4.434414	3.45207	1.830076	3.473669	4.376243	5.680778	5.648157	3.205128	3.442772	5.152015	4.399442	4.226503	2.475083
ENSMUSG00000005615	Pcyt1a	2435	2526	2723	2811.999	2754.999	2423.999	3063	2892	2611	2617.999	2903	2415	2596	2676.001	3030	2656	2781.999	2667	2771	2793	2539.999	2803.999	2517	2765.999	718	750	18.38652	15.655741	17.807327	19.382045	18.141888	20.206208	19.109058	18.276506	18.8489	20.566867	20.283474	16.693374	14.92235	17.380476	19.532386	21.275927	18.4926	18.743367	20.807817	20.220239	18.075594	18.077722
ENSMUSG00000005621	Zfp592	1679	1404	1665	1932	1776	1556.001	1890	1628	1470	1616	1654	1550	1488	1693	1813	1712	1636	1750.999	1764	1674	1762.999	1663	1787.001	1558	549	740	10.276871	8.684917	9.50577	8.581193	7.181949	10.148071	9.59846	6.62671	8.099059	8.194663	7.901903	7.915523	9.555107	7.756986	7.329096	8.501438	8.042129	10.985721	10.028912	8.890293	12.134926	8.996465
ENSMUSG00000005625	Psmd4	3126.001	3230	3417	4143.001	3325	3155.001	3914	3474.001	3389	3990	4169.001	3249.999	3567.001	3497	4501	3523	3327	3387.001	3367.002	3289	3002.001	3698.999	3194.999	3507.999	2023.001	1795.001	88.113626	70.615085	79.030598	106.454879	78.11641	94.02507	95.448464	80.787173	82.488662	112.44177	103.420578	74.906469	75.18817	83.892083	98.936655	95.40457	79.415157	86.031934	83.146765	84.393423	78.631116	88.072487
ENSMUSG00000005628	Tmod4	27	48	33.999	42.001	35.999	21	32.001	29	28	49	24	10	34	38	40	40	25	29	38	26	27	28	23	39	13	17	0.814741	3.843783	1.534979	3.635781	1.366144	0.780417	1.218024	0.68894	1.737517	1.853982	1.164271	1.001117	1.422144	1.25554	0.937388	4.341983	0.742135	0.975271	1.263246	0.87112	0.816302	1.374894
ENSMUSG00000005656	Snx6	2365	2191	2222	2300	2451	2492	3040	2641	2139.001	2331.001	2838.999	2573.001	2096.999	2260	2765.999	2493	2745	2473.999	2425.999	2234.999	2096	2648	2411	2412	1003	877.999	65.246391	38.496445	45.524711	46.026044	44.489742	56.618713	55.566636	48.642256	39.844661	52.509095	53.462377	51.620306	33.940436	42.754169	49.140548	57.996093	54.567285	49.37101	46.754596	47.609553	39.090085	56.695818
ENSMUSG00000005667	Mthfd2	77.999	120.999	80	92	101	92.999	103	112	80	86.999	111.999	103	77.999	98	95	104	104	115.001	97	108	162.999	78	75.999	99.001	48	33	3.004178	2.674825	2.882257	3.307869	1.362804	4.645371	2.59559	3.199273	2.744089	2.538807	3.471392	2.712424	1.814081	3.193719	2.59615	2.862682	2.74159	3.953649	1.41188	2.022882	3.780563	2.563022
ENSMUSG00000005672	Kit	588	841	529	391	587	473.001	823	954	473	354	497.999	401	549	641	615	1128.001	629	817	696	653.001	1188	741	514.999	788.999	279.001	468	4.163609	6.985176	2.672945	2.104727	3.810274	4.405119	4.820137	6.019442	4.416934	2.576694	4.32628	2.048133	2.95604	4.074285	2.896497	6.583157	3.177065	5.880061	3.742529	4.237807	7.308087	4.375957
ENSMUSG00000005674	Tomm40l	957	1196.999	992	1000.998	1095.001	1165	1412.001	1164.999	935.001	1026	1397	1140.001	1148	1031.001	1324	1234	1343	1175.999	1057	973	1102.001	1069.999	1042	1112	196.999	256	19.241986	23.523965	24.216015	23.182192	16.833267	24.732522	27.273202	24.847929	21.551432	28.031386	27.675732	22.176257	21.750336	19.112661	29.145343	27.093308	27.129589	20.035413	23.705959	15.314944	21.167966	19.844984
ENSMUSG00000005681	Apoa2	51	50	59	64	2001	67	47	64	58	76	123	59	21986.993	58	93	59	62	65	49	53	54	74	57	62	11	12	5.799795	4.23087	5.555951	6.368842	185.292802	7.816349	4.679004	5.729941	5.635707	8.409553	12.516879	5.409646	1833.927534	5.393491	8.11169	6.316152	5.784972	6.457356	4.883414	5.24426	5.248604	6.991034
ENSMUSG00000005682	Pan2	1233.001	1022.999	1243.999	1383	1224	1202	1231.001	1084.999	974.999	1108.001	1439	1260	1424	1199	1024.001	1038.999	895.001	1316	1373.999	1525	1603.986	999	1384.999	1393	215	312.014	8.805524	5.534882	7.52828	8.665099	7.144921	8.997537	7.540467	6.227573	6.244938	7.884856	9.137109	7.553532	7.781723	7.106201	5.733835	7.303341	5.349959	8.422201	8.700184	9.833722	9.839028	6.098223
ENSMUSG00000005683	Cs	6990.991	7149.382	7172.953	8313.988	7324.947	6959.879	8916.987	8040.987	7554	8148.953	8292	6267	7054.876	7437.935	8548.927	7742.903	7343.927	7170.971	6972.926	7230.988	7023.943	8286.951	7291.889	7727.879	1445	1764.999	79.617598	60.584746	67.130843	82.857677	67.772456	81.313714	86.737639	72.095573	73.508857	90.302725	82.398682	57.544249	58.729638	69.265221	74.676587	83.013129	68.623584	71.342678	69.590688	71.652753	68.367592	78.404314
ENSMUSG00000005686	Ampd3	698.001	764	786	953	932	678.999	869	680.001	646	900	805	794.999	754	789	988.001	906	780.999	858.999	941.001	940	1038.998	824	826.999	744.999	216.999	341	6.744606	5.017476	5.557723	7.15849	6.552608	6.641618	6.435381	5.361841	4.850887	7.373747	6.23783	5.528456	5.059872	5.620889	6.610754	7.242065	6.474719	6.850078	7.10072	7.152946	7.711445	5.781143
ENSMUSG00000005687	Bcas2	1438.501	1564.705	1518	1765.574	1523.861	1526.265	1916.628	1654.851	1523.65	1738.823	1912	1472.784	1634.87	1570.834	2053.675	1626.847	1675.759	1651.098	1556.689	1524.649	1604.719	1617.499	1491.858	1635.85	474.001	550	41.264742	34.848568	39.467067	44.539193	36.765155	49.445775	52.487663	42.995686	39.193389	52.557381	50.717628	33.903579	35.265367	43.361366	51.185332	48.503153	42.422481	44.109686	40.461616	41.480015	37.699538	40.737598
ENSMUSG00000005698	Ctcf	2496.001	2352.999	2583	2858.001	2694	2339.001	3032	2689	2316.999	2759	2833	2380.999	2349	2763	2967	2769.137	2662.999	2790.999	2733	2669.001	2649	2910.001	2559	2623	865	1000.999	27.78086	18.186892	21.640648	27.191902	25.055153	25.19976	30.607457	22.07888	25.021535	33.679991	25.449983	19.79364	18.434905	29.602977	23.681929	29.193311	24.556101	29.133242	24.784045	24.511411	28.615505	25.256327
ENSMUSG00000005699	Pard6a	211	248	230	244.001	246	258	278	253	222	241	263.001	242.999	212.001	215	281	297.999	211.999	233	252	232.001	218.999	259	199	208	48	60	8.263237	6.571282	7.870617	9.047781	7.872762	12.406885	10.046499	8.81963	6.621076	10.929983	10.986942	8.500242	5.868383	8.412724	9.093268	12.25763	7.292736	7.739188	7.828937	9.259015	9.215252	8.234022
ENSMUSG00000005732	Ranbp1	647	860	802	833	699.323	712	870	836	776	842	791	698	831.999	711	864	832	821	720	696	719	836	814	701	791	435	455	24.568669	23.424197	24.056477	26.657119	21.61073	26.659836	27.316205	24.102848	24.200842	29.993445	25.191113	20.597005	22.315363	21.272348	24.234986	28.732807	24.586747	23.077578	22.320373	22.929483	26.079823	24.682117
ENSMUSG00000005774	Rfx5	727.001	914.999	933.999	940	883	841	1014	902.001	861.999	883	986.001	818	785	860	1003.001	851	786.998	922	831.001	942.999	1037	883	796.001	846.001	233	329	10.206382	8.091289	10.300472	9.775364	7.624847	10.927638	8.978401	10.801459	9.393761	11.297552	9.591494	8.550709	6.864137	8.055782	10.262214	10.317761	7.266353	10.723268	8.317195	8.783739	10.944205	8.19374
ENSMUSG00000005779	Psmb4	2969.999	3646.001	3435	4426.999	3942	3306	4260	3991	3925	4375	4414	3514	4157	3592	4842	3886	4014.001	3544	3500	3542	3106.999	3881.001	3565.999	3922	561.999	521	262.352598	250.66059	244.028352	304.857107	260.36323	289.537482	313.453794	261.531004	281.694081	327.111156	359.683365	231.352476	249.017194	256.383882	317.873103	303.220181	255.112612	282.603273	281.222386	280.801766	229.096483	299.493853
ENSMUSG00000005802	Slc30a4	5176	5045	5413	5597	5683	4786.444	5627	5865	5150	4733	5579	4607	4161	5319	5498.02	5024	4980	5614	5273	5059.977	5037	5332	4710	5037	1834	1450	30.583205	22.387111	26.205046	28.97029	27.355161	29.186466	28.479555	27.487209	26.374431	27.204702	28.805929	21.832903	17.799874	26.068474	24.953343	28.014793	24.094452	28.927982	27.193655	26.090471	25.37782	25.947119
ENSMUSG00000005803	Sqor	1454	1453	1491	1699.961	1627.001	1484.999	1796.001	1584	1601	1795	1792.999	1432	2424.001	1601	1936	1655.999	1605.001	1708	1540.001	1464	1269	1745	1454	1578	552.999	490.999	31.516821	22.319833	24.506189	30.201168	26.901341	33.644572	32.315158	26.261813	28.887352	37.840191	34.028389	24.977473	36.068231	25.760808	31.260732	34.07108	27.976327	30.481373	28.500962	26.762671	23.213043	29.498021
ENSMUSG00000005804	Bloc1s6	740.001	823.999	794.999	915.121	844	813.001	1003	912.001	796	878.001	987.999	797	875	814	1040	842.999	888	868	817	758.396	873.999	904	750.481	916.197	225	202	15.467527	14.877075	14.598471	17.391741	15.350101	19.693954	20.001013	16.364348	15.85664	20.150157	19.610079	14.702763	15.583668	15.44212	19.211955	17.997537	15.31802	16.255174	15.227475	17.176354	17.254576	15.28403
ENSMUSG00000005813	Metap1	916.001	879.969	898	1079.001	939	952.001	1083	963	868.999	983.999	947	841.999	860	901	1025.001	968	851	948	1015	984.001	1038	971	955	841	318.999	301.999	16.897689	10.595124	13.876798	15.708302	14.340064	12.379752	18.180294	14.949963	12.178661	16.543923	14.913805	10.727977	8.985987	12.336725	11.288644	13.810878	11.110332	14.154326	17.286966	14.327591	16.341636	13.763984
ENSMUSG00000005823	Gpr108	2758	2676	2882.999	3145.999	2829	2808.001	3515	2992.999	3048	2965	3294	2625	2559	2625.999	3216	2816	2720	2887.001	2546	2610	2263	3241.999	2686	2682	444	505.001	45.215357	32.550993	38.457737	44.226636	37.355324	46.341745	49.023502	37.89687	41.804269	46.802074	46.77638	34.102879	30.159739	34.835711	39.960084	43.049431	36.001524	40.896441	36.576887	36.720168	31.912542	43.231955
ENSMUSG00000005836	Gata6	83	138	165	168	126	92	109	194	127	164	107.999	90	141	148.003	194	139	100	82	163	104	113	153	151	113	53	86.999	0.845962	1.048757	1.379248	1.498452	1.106521	0.963947	0.950855	1.558615	1.220046	1.629818	1.028627	0.741132	1.04891	1.23321	1.576953	1.336446	0.838003	0.730118	1.741127	0.991769	0.982072	1.296783
ENSMUSG00000005846	Rsl1d1	2209.001	2276.001	2561	2603	2443	2195	2824	2568	2418	2586	2559.999	2278	2475	2377	2852	2313.999	2647	2263	2388	2432	2300	2721	2246	2467	1001.001	814.999	43.321245	32.016088	39.909265	44.340877	38.042425	42.322223	46.471674	36.352169	38.260767	48.269352	42.372048	34.219555	34.268251	36.357682	41.852972	40.519035	40.079728	37.527926	44.197608	41.889047	39.693545	42.37247
ENSMUSG00000005871	Apc	8021	8869	8880	7342	9079.999	6133.001	7689	9282	7643.999	6040.001	7642	6606.999	6171.001	8848.001	7449.998	7380	8817.999	9306.001	8690	9323	10962	7305.999	8175	7953	4383.112	5094.534	36.791155	26.863863	29.261125	27.391307	31.900084	27.938591	29.836226	32.877601	30.486122	25.127435	30.676656	19.620219	15.234409	33.69251	26.727105	26.989809	32.168792	35.890068	35.440519	31.732248	49.480521	20.412156
ENSMUSG00000005873	Reep5	25025	25430	24253	26667	25707.999	25054	29476.06	26036	25957.001	25917	27599	22408	19254	23803.001	28524	24479.003	25406	25714.999	22353	22225	21940	27246.999	22969	22468	3872	3839	611.257324	458.756682	487.51513	610.282616	516.970173	650.832256	676.792566	516.035798	582.164722	689.873988	637.054793	404.827124	350.718596	492.503931	592.771826	598.904589	554.893621	522.444678	456.876537	489.502786	389.353564	541.349063
ENSMUSG00000005881	Ergic3	7061	7052.999	7430.999	7788	7669.001	7238	8907	7716	8044	7839	7721.999	6675.999	6598	6739.001	8911.001	7161.001	7740.999	7264	6180	5998	5342.999	7990	6742	6205.999	1110.001	1173.999	229.274303	182.126591	206.94165	242.861385	203.986593	250.740055	253.927673	194.425321	227.743885	264.156716	216.067362	184.778355	173.102686	190.936797	228.004116	216.936933	202.382939	200.489809	182.940878	186.467882	171.026598	219.452666
ENSMUSG00000005882	Uqcc1	1948	2111	2024	2207	2087.998	2123.999	2534.001	2275.999	2091.999	2294.001	2454	1996.001	2050.001	2072.001	2688.999	2209.999	2222.001	2204.001	2048.001	1980	2070.999	2278.001	2059	2032.047	436.999	384	134.024161	152.294131	100.835076	223.482791	213.554102	198.565342	198.167447	196.513614	199.896496	183.583815	241.768513	117.996783	85.544844	170.211245	159.913206	158.545708	188.256705	140.42062	125.721938	136.528005	139.185864	176.710689
ENSMUSG00000005886	Ncoa2	3196	3195	3562	3457.001	3775	2993.001	3827	3714.999	3266	3285	3669.001	2886.999	2814	3806	3755	3437.001	3439.001	3609.999	3626	3961.001	4026.999	3181.001	3704	3964	1442	1814.999	14.062486	10.748746	14.544234	13.863974	13.528194	13.711311	14.595458	13.426601	14.364128	14.24976	21.078462	10.369609	9.341846	14.6797	13.646569	14.109639	19.770657	14.195865	18.691044	17.28305	20.280689	11.984674
ENSMUSG00000005893	Nr2c2	3510.677	4127	4099.003	4201.001	4234	3581	4413.625	4576	3686.001	3934	4724.001	3672	3503.568	4480.001	4460.183	4020.702	4103.636	4382	4165	4467.705	4745.001	3870	3791	4092.001	1444.001	1493.999	14.869702	13.323958	14.906042	16.054062	15.709088	17.81295	17.067161	15.573376	13.966532	16.935437	18.613175	12.638079	10.938208	15.923198	15.546623	17.686717	14.945222	16.704012	15.583226	17.653025	18.147344	13.763945
ENSMUSG00000005897	Nr2c1	533	580	603	701.999	613	475	761	629	593	653.999	611	586.001	541	639	756	630	556	591	627	578	647	649	660	648	162	194.954	5.691153	4.409483	5.134979	5.961029	5.143489	4.928476	6.506539	5.203644	5.15198	6.595542	5.322101	4.799161	3.869352	5.07843	6.129645	5.998576	4.758506	5.308489	5.459007	4.97454	5.691927	5.196186
ENSMUSG00000005899	Smpd4	1148.001	1072	1211.999	1321.999	1202	1095.999	1325	1216	1153.999	1244	1295	1105	1131	1272	1336.001	1189.999	1144	1093.999	1296	1231	1204.999	1235.001	1140	1184.001	324	382	32.879377	16.964822	27.162737	30.871609	25.692416	31.6285	37.015735	27.831124	24.138807	33.310395	34.568121	23.745203	20.747169	25.670662	26.42425	34.99657	29.679455	24.133338	25.628699	32.112432	33.378113	29.93648
ENSMUSG00000005907	Pex1	650	653	724	693	740.203	664.001	804.191	792	653.048	651	839.298	753	772.371	812.999	761.001	754.342	769.123	788	787.422	838.999	945.34	701	727.999	821.914	308	343	9.738133	7.227753	8.84164	11.517437	9.625957	13.226444	11.876552	5.972654	6.260573	9.330222	11.992405	8.872177	10.652438	13.106648	8.726678	10.683189	9.31696	11.02819	9.310598	12.415672	13.293104	7.863597
ENSMUSG00000005936	Kctd20	1223.001	1244	1283	1549.001	1530	1277.001	1421	1322	1192.999	1266	1358	1280.999	1363.999	1314	1468.001	1250.999	1379.001	1292	1335.999	1318	1688.001	1364	1446.001	1217.999	348	408.999	16.476323	10.939022	12.855117	18.204075	14.186238	16.113715	13.733998	13.392722	11.784367	12.770202	16.626752	12.703855	10.721995	16.161763	14.155612	14.545221	11.845658	13.265967	12.805127	14.419578	17.371565	12.49846
ENSMUSG00000005949	Ctns	1059	930.001	987.999	1229	1099	975.001	1211.999	1097	1058	1238	1143	866.999	898.999	1046	1221.001	960	925	1092	977	965.001	953	1109.999	995	903	257	276	15.913351	9.747636	11.304045	15.872315	12.968154	13.568334	15.152549	11.669371	12.845857	16.662809	14.266939	9.437626	9.724861	11.812032	13.165274	12.295202	10.010552	14.060382	12.027485	13.254436	12.392598	12.682046
ENSMUSG00000005950	P2rx5	200	118	109	145	149	175	166	125	134	146	194	158	124	133	122	154	170	161	154	152	118	140	154	146	23	28	2.841711	1.247525	1.272751	1.802835	1.905034	2.55079	2.0145	1.398259	1.626795	2.018458	2.405092	1.810012	1.287907	1.545258	1.329523	2.059818	1.981828	1.998365	1.91759	1.879141	1.432978	1.652514
ENSMUSG00000005951	Shpk	488	510	498	597	559	494	647	513	613	552	627	493	646	605	622	535	536	466	525	565	411	649	529	533	94	108	5.814288	4.520223	4.876104	6.224279	5.410774	6.036094	6.584006	4.808491	6.240439	6.399303	6.51815	4.73585	5.626291	5.894291	5.683987	5.996699	5.239727	4.850221	5.481773	5.857214	4.185295	6.422533
ENSMUSG00000005958	Ephb3	291	276	261.001	240	311	272.001	357	274	298	270	335	216.001	231	238.001	287	262	253	274.999	228	237.999	275	255	249	265	45	83	2.253853	1.893532	1.722853	1.607794	2.007223	2.321208	2.348031	1.759576	2.417854	2.029621	2.255008	1.758572	1.446402	1.546374	1.698114	2.07129	1.607756	1.873844	1.562246	1.651841	1.947034	1.628745
ENSMUSG00000005968	Tuft1	1492.543	1524.193	1696.071	1724.366	1574.041	1588.193	2051.171	1622.621	1603.191	1775.476	1885.852	1535.877	1677.327	1691.244	1988.284	1611.735	1648.501	1698.261	1645.007	1656.095	1226.686	1901.219	1653.234	1815.129	572.001	446	30.099737	16.629196	18.55943	27.708964	24.639783	28.706543	27.46438	20.9667	20.501335	28.914119	27.321854	21.248854	22.113759	25.311901	23.33073	22.83594	25.965355	19.469541	24.035339	25.742387	24.353027	27.324925
ENSMUSG00000005973	Rcn1	3030	2910	2775	3300	3095	2930	3362	2980	3025	3194	3326	2842	2438	2878	3526	2777.167	2998	2851	2808	2729	2766	2664	2832	2823	1177	1003	43.43782	30.757073	32.500778	40.212216	35.699523	42.158878	40.945876	33.079371	35.960011	43.610829	40.659554	32.283235	24.870626	33.303858	37.949609	37.13042	34.742239	35.056021	34.900436	33.399797	33.399395	31.387253
ENSMUSG00000005981	Trap1	2104	2252	2313	2526	2457	2135	2756	2464	2347	2545	2604	2196	2787	2407	2787	2384	2391	2135	2289	2264	2258	2518	2206	2483	893	849	30.97795	24.671329	28.063749	32.544552	29.388873	32.33934	34.65735	28.993129	29.754352	36.727816	33.452453	26.293829	30.136159	29.120718	31.545887	33.206111	28.883753	27.950524	29.692884	29.003422	28.554353	31.279427
ENSMUSG00000005982	Naa60	3237.742	3257.499	3760.783	5273.028	4253.187	3860.457	4186.586	3491.56	4038.419	4821.414	4872.263	3797.408	3808.936	4042.373	5245.392	3842.054	4031.356	3614.89	3897.174	3734.176	3296.563	4191.438	3583.792	3915.174	852.921	952.936	62.466496	45.524803	56.347571	88.157928	68.866787	72.633861	70.992842	52.571534	66.314889	88.558987	82.634044	57.426055	46.336977	68.09145	80.170625	68.810281	64.730258	65.790013	68.800631	62.24525	57.880672	67.558421
ENSMUSG00000005983	1700037C18Rik	74	137	141.999	156	73	80.001	134	144	125.001	126	121.001	72	111	110.001	138.999	140.999	109	110	105.001	90.001	121.001	113	99.001	129.999	27	29	7.121846	4.956687	12.800003	7.90196	4.380321	4.934397	4.630352	7.616363	6.472095	9.315051	7.116319	3.110235	7.544259	8.169863	6.434734	7.094217	5.933155	7.240997	4.895225	7.318453	4.445842	5.193022
ENSMUSG00000005986	Ankrd13d	324	473.001	399	422.999	358.999	347	468	356.999	331	426.001	523	415	328	332	466	430	340	405	380.001	393	594.999	428	342.001	350	49	107	7.257936	6.616502	7.396068	6.439406	6.671984	6.325543	7.074173	4.745909	5.030285	7.295242	9.01271	6.015719	4.267455	4.804659	6.450994	7.365069	4.867287	6.506435	6.291618	6.43329	9.098335	6.262599
ENSMUSG00000006005	Tpr	6724	6895.001	9428.999	7547.001	7943.999	5230	6496	8526	7407.999	6591	6184.999	6117	7290.526	9092.998	6913.001	6482.999	6652	6488.37	8878	9367	9466	6930.999	7845	8443.005	6768	6844	50.455899	38.115695	113.982579	93.209721	64.571578	41.794945	40.724334	48.614839	43.574469	48.771598	40.032267	41.359873	46.785349	70.895618	41.648946	46.221625	49.614265	74.064828	54.834728	138.567419	76.939638	118.794499
ENSMUSG00000006010	Odr4	3248.001	3319	3599	3695	3359	2851.001	3709.999	3614.999	3296	3564.999	3888.001	2839	2955.999	3543.001	4023	3201.001	3265.001	3137	3355	3437	3255	3789.001	3223	3390	1169	1034.999	47.386157	40.272124	43.371777	48.856792	41.719733	47.479229	46.3594	40.008279	43.914578	48.682517	47.332145	35.527249	32.707146	43.928842	46.390634	43.491265	40.983863	41.022464	42.770302	48.646728	44.439735	47.135112
ENSMUSG00000006014	Prg4	124	1588.655	207.001	403.001	955.999	154	164	232.999	170	336.999	413	189	684.475	214	319	268	250.999	441.999	223	240	225	588	254	184.999	19	223	1.093339	14.823167	2.16834	4.291227	10.921386	1.383887	1.218548	2.532938	1.675316	3.909557	4.586648	1.557266	6.778667	1.864189	2.724484	2.612568	2.449044	3.902623	2.475652	2.239819	2.956162	5.213591
ENSMUSG00000006019	Dhx34	401	463	490	553	447.001	390	519.999	517	517	570	531	352.999	452	459	618	496	422	390.999	442	507	505	496	408	405.999	102	132	3.497661	3.206953	3.63268	3.859383	2.98188	3.589835	3.852374	3.559162	4.075796	4.616415	3.834164	2.556309	2.862687	3.206615	3.790204	3.799362	2.86926	2.846179	3.396727	3.782417	3.703323	3.432674
ENSMUSG00000006021	Kptn	145	243	247	236	190	176.999	228.999	212	204	237.001	216	164	266.999	220	267	220.001	203.001	187.001	214.001	196.999	292	196.001	189.001	206	35.001	41	4.720584	5.948703	5.071754	7.015129	4.544755	5.150896	5.256817	6.186227	5.154236	7.640472	6.885155	3.740934	7.01485	6.092721	5.160967	6.317135	5.127032	6.140898	7.400688	8.067692	8.71874	4.350892
ENSMUSG00000006024	Napa	3553	4077.999	3701	4443	3637.999	3958.998	4758	4073	3950.001	4511.001	4608.001	3604	4012	3793.001	4787.001	4081.999	4059	3583.999	3850.001	3706.999	3639	4183	3635	3993.999	855.001	1117.999	118.18922	81.957326	89.689894	111.821019	94.608585	123.993032	127.24542	92.220327	89.557524	138.426128	128.399187	78.887168	95.441645	86.272821	103.957725	110.431865	96.687264	91.801659	98.381939	103.612458	98.996059	102.732594
ENSMUSG00000006050	Sra1	1165	1347	1258	1554	1336	1304	1639	1399	1238	1401.999	1637.001	1283.001	1419.999	1301	1602	1339	1440.001	1381.001	1205	1231	1108.001	1360.999	1273.999	1357.001	392	361.001	51.53873	44.410928	44.951992	59.192428	46.782461	58.168412	61.62259	48.057382	46.9342	58.983751	62.689299	45.076656	46.021224	46.208406	54.063986	54.374305	51.829556	53.988865	45.252167	46.286315	39.891023	50.184067
ENSMUSG00000006057	Atp5g1	11303.626	11512.762	11585.312	13971.413	12821.942	13736.117	15891.39	13141.452	12886.821	13518.179	15606.643	13734.567	12503.453	11940.877	15367.853	13289.661	14163.557	11886.395	11337.081	11313.325	8188.224	12974.292	12052.053	12555.425	2249.661	2039.334	636.986435	520.864498	583.062258	742.950499	610.080399	801.510038	791.193056	627.164422	685.031028	814.140437	816.325803	638.399184	567.01987	586.698263	719.056169	753.05508	697.811386	609.234424	576.167649	581.443317	403.488412	626.837033
ENSMUSG00000006058	Snf8	811.925	962.942	859.861	1026.724	842	921	1084.938	992.845	826.919	978.941	1077.973	873.001	1048.889	874	1207.967	956.999	919.999	854.904	838.001	870.879	843.999	877.742	851	908.999	197.844	178	33.965007	28.686919	28.253967	36.070296	28.574138	38.82411	38.35534	32.580103	28.280968	38.41875	37.67267	29.458826	30.889271	28.896198	38.381333	36.756798	31.452466	30.571022	29.410539	30.876255	28.867025	29.305447
ENSMUSG00000006095	Tbcb	1130	1219	999	1185	1283.999	1472	1643	1279.999	1171	1236.001	1595	1373	1323	1125	1457.001	1356	1442	1056	1030	1135.001	1080	1295	1258	1411	312	362	51.28613	42.183758	38.666407	46.326827	49.730872	80.626305	74.240013	48.4155	49.507597	60.980439	73.606313	53.341692	43.941637	48.191529	55.41906	59.545002	58.781145	46.481215	41.867306	47.881273	44.475791	51.803991
ENSMUSG00000006127	Inpp5k	912.999	1074.999	1288.999	1514.001	988	865	1125.762	1155	1284	1411	1147.001	984	1098	1230	1475.999	1084.999	1034.001	1123	1184.999	1274	1193.999	1200.001	1014	1245	343	369	14.787301	12.290352	14.663913	20.806549	13.660476	15.249416	17.236557	15.955766	15.245669	20.721587	16.790259	12.477839	13.216491	16.057749	18.201817	15.126162	15.226651	16.320184	17.652882	17.445123	17.260014	14.155171
ENSMUSG00000006134	Crkl	1580	1312	1403	2016	1911	1464	1658	1377	1411	1729	1680	1461	1294.001	1564	1693.999	1685	1641	1677	1843	1428	2044	1896	1625	1302	453	504	10.048878	7.248079	7.757724	11.34781	9.873974	9.551866	9.527953	7.006144	9.865076	13.223274	11.176296	7.49178	6.086305	8.329167	10.509502	10.088311	10.254882	9.31735	10.272373	7.902319	11.110892	10.017653
ENSMUSG00000006154	Eps8l1	47	181	48	179.999	239.999	78	102.001	337	125	194	137	45	95.999	100	123	170.999	140.001	82	86.001	130	154.076	137	174	91	29.001	44.999	1.372472	3.920909	0.387744	3.665143	4.604859	2.873955	1.603338	6.299908	4.761464	3.723319	3.07548	1.444364	1.540534	1.688639	3.242238	3.899622	2.779849	1.371385	1.273241	1.593288	5.085563	2.006921
ENSMUSG00000006169	Clint1	2401	2283	2388	2647.001	2766	2262.001	2944.997	2911	2479.999	2525.999	2838	2388	2435	2724	2924.001	2722.001	2728	2484	2649	2762.999	2390.999	2845	2609.999	2830	1224	1425.011	22.973137	16.248305	18.648083	22.049291	21.37785	22.166991	24.136038	21.89851	20.237803	23.42764	23.613205	18.295792	16.820645	21.196589	21.557052	24.540739	21.454422	20.706538	22.002774	22.892766	19.329722	22.597961
ENSMUSG00000006191	Cdkal1	450	431	529.001	509	493	456	580.999	548	424	489.001	631.999	488	506.999	537	584	509.999	497	509	507	542.999	498.001	545	452	473	403.999	442	6.047023	5.344734	7.604465	8.619494	8.12716	10.03975	6.537861	9.13738	9.745001	8.995208	8.713041	6.285918	4.968004	6.255023	10.271271	9.811128	5.283828	8.060785	10.605493	6.600637	8.068447	8.662213
ENSMUSG00000006205	Htra1	257	891	359.001	349	384.001	276	302.999	430.001	267	395	263	340	292	312	332	390	331	233	278	298	488	309	398	325	202	245	5.630378	14.510918	6.328947	7.307624	6.67163	6.062426	5.687893	7.414883	4.805992	10.232895	5.163204	6.05599	4.697406	5.596685	5.52126	7.777972	5.652189	5.008383	5.124827	5.508619	9.391413	5.417755
ENSMUSG00000006215	Zbtb17	482.001	424.999	403.001	452.999	467	447	529	448	468.001	488	492	473.001	430.001	440	472	481	493	473	479	462.999	403.999	509	494	359.001	199	213	6.782766	3.86202	4.978825	4.854787	5.19582	8.470613	5.473371	4.303112	5.035437	7.14737	5.975277	6.167403	4.528384	4.652834	5.13416	6.736361	5.901019	5.552632	6.586016	5.400697	4.641122	6.215637
ENSMUSG00000006219	Fblim1	146	188	226	185	154	127	180	246	155	162	179	85	119	177.001	202	150	122	130	196	190	128	156	166	152.999	30	42	1.560748	1.565267	2.162458	1.76465	1.337432	1.397644	1.786159	3.721442	1.41576	2.692041	1.851928	0.875554	0.933181	2.72522	2.014051	1.5148	1.30283	2.338669	2.142384	2.169843	1.20973	2.438114
ENSMUSG00000006241	Ccdc159	129	112	105.001	136	131	152	154	115.001	77	124	171	112.001	132	117	119	97.001	94.999	143.999	146	115.001	209.001	113	93	119	26	46	3.60434	2.109995	2.200688	3.274391	2.77396	4.517819	3.798131	2.640293	1.895314	3.195613	3.978583	2.526063	2.756744	2.47611	2.603195	2.408841	2.280447	3.583301	3.684078	2.803887	4.892099	2.442178
ENSMUSG00000006262	Mob1b	6106.945	6176.001	7034.999	6742.897	6652	5454	6959	7137.939	6783.999	5850.001	6641	4816.703	5205.927	7189	6988	6399	6610.089	6703	6823.575	6932	6291	5703.929	6203.872	6170.931	1995	1916	30.241891	23.219805	28.739873	28.831631	26.820222	27.273311	29.003288	27.879868	28.685781	27.630315	28.707331	17.646609	15.794148	28.633752	26.266702	30.249361	27.173868	29.132388	29.381168	31.471103	27.127978	21.082456
ENSMUSG00000006273	Atp6v1b2	7221	8058	7284.001	8754	7858.994	7379.999	9165.001	8428	7878.001	8517	8772	7597	7293	8433.539	9538	8308	8409	7874	7537	7707.001	10156	8587	7787	8557	1696	1753	86.159389	72.114439	72.339658	91.528267	76.703021	90.374033	93.414428	79.658617	80.980473	99.488291	92.238476	73.487323	64.166009	82.871568	87.458938	93.227028	82.663219	82.904485	79.476279	81.296158	107.347296	85.209238
ENSMUSG00000006276	Eps15l1	1522	1521.001	1695	1996.002	1678	1603	1892.002	1706	1596	1891.001	1999.999	1563	1738.999	1847.002	1876.001	1711.999	1436	1732	1777	2000	2138	1709	1672.001	1997	632	751.001	18.242802	13.36948	17.455515	20.678729	16.143228	19.526183	19.112521	14.788179	15.029928	22.15355	21.334929	16.172887	15.688767	17.70971	16.523379	18.731278	13.40226	18.307226	19.189703	21.325894	23.244131	16.456982
ENSMUSG00000006281	Tep1	1084	1124.001	1436	1385	1338.78	1007	1286	1403	1262.001	1241	1274.999	1085	1339.999	1569	1300	1150.001	1099	1087	1518.999	1518	1412.999	1207	1462	1513	347	459.999	6.10818	3.527633	5.214994	7.657712	5.615811	6.208515	4.333487	5.547151	4.584103	5.893318	4.394807	5.891422	6.507862	5.044472	4.860535	4.959465	3.714748	3.88229	5.451659	7.305001	7.23491	5.201911
ENSMUSG00000006288	Ttc5	1189.87	1294.999	1312.001	1547.953	1210	1211	1498	1410	1339.939	1429.714	1524.981	1215.858	1245.942	1238.001	1551.884	1310.838	1245.416	1256.999	1235.724	1387.66	1291.958	1231.718	1108.72	1322	418.999	295.002	22.103765	18.107504	20.223625	25.508499	18.507829	22.863315	23.678943	20.849425	21.054948	25.862699	24.446997	18.504482	17.115617	18.463325	22.13734	22.607156	19.453155	20.470439	20.305559	22.730684	20.838303	20.134308
ENSMUSG00000006289	Osgep	449.001	559.531	464.561	551.449	512	520.999	583.99	540	417	515.001	578.679	504	554.267	467.746	618.561	546.001	460.617	487	487	507	574.999	530.695	493	495.001	197.001	245.955	14.720383	17.207506	12.929891	14.878858	14.532	24.882364	18.604045	16.905061	13.948111	15.346983	19.399422	16.704757	17.393789	12.855429	19.276949	24.474837	15.955089	14.18479	18.188927	17.393385	19.838731	14.698629
ENSMUSG00000006299	Aamp	4773.999	4783.999	5118.001	5748	5095	4779.999	5883	5635	4994.001	5635	6183	4727.999	5259	5330	6560.001	5498.999	5585.999	5041	4750.001	4957	4489.999	5399	4882.001	5159	1784	1819.001	94.501105	69.734371	83.326817	99.371192	83.012347	98.59439	98.950113	87.625622	84.461209	108.331999	107.488347	77.609155	80.301421	87.943006	99.310518	103.166896	89.611945	88.169564	82.56069	89.590545	77.115716	88.579394
ENSMUSG00000006301	Tmbim1	2625.001	2553.999	2454.999	2745	2793.999	2760.999	3129	2620	2516	2769	3296.013	2476.999	2375	2424.025	2886	2400.001	2517	2192.991	2350.024	2479	2111	2732.999	2593.999	2473.076	430.999	557.001	36.259242	26.469255	28.727215	36.660959	31.838538	40.545513	37.50769	29.053483	30.847962	37.81938	41.298801	28.21464	24.695223	27.406023	31.215812	38.511924	31.525804	29.015305	34.067364	30.161975	24.511443	31.919379
ENSMUSG00000006304	Arpc2	4142	4928	4681	5334	4512	4386	5408	5518	4649	4895	5367	4421	4964.816	4977.999	5774	4944.976	5241	4625	4634	4814	4296	5075	4825	5225	1388	1292	107.065286	94.637345	99.448445	120.647937	94.763378	116.852291	119.428038	112.325788	102.604477	123.877251	121.113945	91.992627	93.606623	105.237184	114.541186	120.313478	111.173203	104.704737	104.781132	108.331832	94.864536	108.868199
ENSMUSG00000006307	Kmt2b	1732.001	1644	1949	2424.999	1929	1568	2011.001	1825	1654	1918	2030	1629	1767.026	1996	1866.999	1741	1687	1853.001	2109.001	2061.999	2365.001	1815	2107	1938	629	1065	10.82446	8.59849	9.293366	13.246674	8.216656	9.373644	11.250402	7.944769	8.588048	11.531249	9.1232	7.416294	9.577466	9.50482	6.66598	9.976636	6.827043	8.023774	12.703796	9.226612	14.439407	8.54182
ENSMUSG00000006315	Tmem147	3438	3815.999	3886	4266	4051	3961.001	4663.002	3722.001	4246.001	4463.001	4570.001	3599	3700	3648	4785.999	3853.001	4177	4052.001	3563	3684	2880	4095.001	3560.999	3703	316	374	178.297301	151.914586	169.402416	196.174459	170.507461	210.98728	210.288196	152.30439	188.28652	227.178086	210.976672	152.484744	145.419719	159.587118	194.941654	190.027372	175.59024	189.623703	168.476956	167.861553	132.839284	178.096896
ENSMUSG00000006333	Rps9	6432.97	8291.945	7051.294	8034.595	7990.155	7743.99	8864.329	8514.941	7016.214	7721.693	8751.527	8040.105	8735.424	7585.435	9803.984	7673.424	9025.23	7669.415	7042.198	7149.109	6586.374	7338.109	7302.104	8162.52	1661.424	1978.484	593.965533	590.032755	564.674322	694.346681	634.935735	790.913	753.208615	660.594339	583.146286	740.007302	757.101047	626.229695	605.762914	621.190193	732.497169	724.397612	716.253572	674.074126	610.799464	593.534648	528.923893	609.962087
ENSMUSG00000006335	Tfpt	365	406.001	336	449	378.001	357	450	403.999	403	453.001	418.001	382.999	396.001	375	494	417	369.001	398	312	377	368	384	375.001	375.001	108	145	18.570277	14.5009	10.079266	18.511611	11.944455	16.77378	13.932809	13.993374	14.594713	20.873817	14.173976	13.95929	10.360159	12.575429	14.713746	14.208579	11.060943	12.845767	16.410574	12.416193	12.096597	13.968612
ENSMUSG00000006342	Susd2	118	207	124	168	161	101	120	151	155	144	144	78	118	113	152	124	104	67	121	89	520	115	79	111	25	52	1.231367	1.618144	1.062528	1.544461	1.374125	1.088523	1.058518	1.248919	1.37531	1.461495	1.296394	0.660691	0.906201	0.97075	1.224783	1.216177	0.896458	0.671985	1.103014	0.761819	4.616355	0.988012
ENSMUSG00000006344	Ggt5	884.001	784.999	1028	1127	994.001	859	909	950	922	1136.999	898	670	777.001	891	1142	934	762	626	911	867.999	745	960	846	748	143	216.043	9.892908	6.308058	8.483579	10.210484	8.692127	9.478921	8.626263	7.946332	7.981009	11.303306	7.986982	5.653188	6.0554	7.167561	9.951778	8.473696	7.332093	6.460749	8.734166	7.323118	7.252869	8.571665
ENSMUSG00000006345	Ggt1	307	321	347	445	382.001	346	399.999	347	407	414	417	236.999	273	305	421	371.999	323	270	295	291	261	421.001	323	319	75	86.999	8.140685	7.327945	6.722767	10.293103	8.526598	9.87278	8.674925	8.156567	10.78452	12.318518	9.914866	5.293179	6.008257	6.685181	8.822433	8.037919	5.892896	5.738204	6.106365	9.077702	5.990591	9.019142
ENSMUSG00000006356	Crip2	5097	5100	5665	5933	4717.999	5112	6805.999	5875	5680.999	5876.001	5497	4713.999	5035	4667	6838	5598	5526	4572.999	4853.001	4656.001	3563.965	5498	4827	4762.999	701.001	1140	159.636757	114.823818	137.423793	156.139318	112.496656	153.666794	175.191732	138.500989	145.06508	168.959457	147.56738	115.041613	110.467373	116.99891	156.687406	158.951721	139.655353	117.124854	128.537536	119.304642	92.367112	135.754986
ENSMUSG00000006360	Crip1	115	185	135	192.001	171.999	125	126	222	110.001	132.001	114.001	109	181	200	202	105	136	125	154.999	155	112	118	129	173.999	54	76.999	14.996677	18.89856	14.762251	22.112055	18.702559	15.362855	14.856303	22.285538	12.302469	17.401249	13.382467	11.108338	17.701707	21.821707	20.794159	12.677211	14.676537	14.19524	18.296768	18.025919	12.261676	12.992562
ENSMUSG00000006362	Cbfa2t3	114	243	169	237	176	99	111	221	165.999	190.001	82.002	114	155	241	191	213	125	127	216.999	235.999	311	97.999	190.999	130	92	217	0.743261	2.492659	0.966565	1.374154	0.88297	0.718797	1.866496	1.035743	0.835321	1.154879	1.491634	0.500934	0.601222	1.228064	1.000063	2.251602	0.580414	0.702696	1.23512	1.363348	1.67392	0.75243
ENSMUSG00000006369	Fbln1	2291	2871	2357	2788	2793	2542	2696	2358	2497	2717	2877	2451	2197	2379	2758	2239	2252	2559	2472	2292	1918	2460	2478	2576	661	1047.023	28.053886	25.163606	23.875113	29.430738	27.970346	29.99113	26.712271	22.501633	25.991323	32.404318	31.382345	24.186472	19.615723	23.664772	25.603511	25.159565	21.885426	26.766448	26.396565	24.087495	19.799246	26.016708
ENSMUSG00000006373	Pgrmc1	22177	21141	21033	23527	24410	21579	24860	21627	22477	23495	24858	19148	22564	20325	25450	21668	22174	22311	19502	19116	18946	23949	20109	20894	5859	5176	420.595095	298.334968	327.815488	390.450485	376.097136	419.83572	402.690822	322.912913	364.231667	433.564462	411.346346	292.79196	312.817043	315.203788	370.198891	386.846188	345.042475	369.640316	324.134701	315.445482	307.104724	377.325356
ENSMUSG00000006378	Gcat	418.73	465.269	431.735	555.184	491.83	492.413	545.03	569.948	444.227	494.91	592.613	523.521	794.383	402.715	559.508	495.883	506.711	485.417	477.752	438.752	388.548	485.975	531.673	465.09	127	116	10.637845	8.428533	8.293504	11.075482	9.770328	13.628124	11.829747	12.067026	9.750692	12.23205	12.399074	10.798762	13.009126	8.55357	11.288499	11.324775	12.154357	10.335475	10.393427	10.327616	8.067789	9.081132
ENSMUSG00000006386	Tek	386	502	635	696	815	427	403	759.999	405	438	353	407	595	752	807	653	486	345	728	810	927.999	388	598	623	295	345	2.833287	2.63811	3.781183	4.43064	4.735879	3.172691	2.419382	4.372127	2.513666	3.016556	2.175996	2.402638	3.11527	4.414636	4.549119	4.454231	2.879594	2.165121	4.609336	5.071166	5.632615	2.235691
ENSMUSG00000006390	Elovl1	942	906.999	1122	1267	1055.002	1002.001	1088	1003	1051.001	1147.999	1079.001	889	1004	965	1203	919	939	945.001	958	972.001	730.996	1047	922	858.001	103	180.001	29.443402	21.565926	29.911014	34.476023	27.5338	32.475595	28.719447	24.837573	28.68264	34.414977	30.431025	23.468927	24.048896	25.005529	28.944148	27.216714	23.601749	26.343584	27.040622	27.938293	20.739382	27.412296
ENSMUSG00000006392	Med8	507	552	522	630	579.999	543.999	603.999	514	471	572	677.999	541	720.999	574	639.999	579.001	614	498.999	563	559.999	528	549.001	568.999	558.999	205	159.466	18.155523	16.182179	16.199364	19.933154	17.154183	21.415304	18.765395	15.594232	15.139902	21.50877	21.848708	16.811864	19.638528	18.334828	17.907205	20.104493	19.512267	16.890386	18.460893	19.594651	16.163987	16.729866
ENSMUSG00000006395	Hyi	145	135	126	192	155	133.002	164.001	110	135.001	121	158.999	155	347.999	129	133	124	114	148	144	123	202	114	131	149.001	34	52	6.933713	4.872526	5.135393	8.010122	5.897516	6.06438	6.672228	4.38159	5.8129	5.568813	6.506186	6.042594	12.562012	5.031394	4.934026	5.84975	4.666297	6.236049	5.820104	5.025265	8.405409	4.625046
ENSMUSG00000006412	Pfdn2	896	1204	1052	1192.002	970	997	1198	1173	1051	1175	1182	979	1105	1049.999	1391	1207	1099	1039	1027	942	1310.999	1091	975.001	1027	244	307	44.528491	41.00782	42.472231	44.769361	36.71679	43.257658	46.039144	43.897307	41.124412	52.681607	47.50774	33.063677	35.589838	38.103115	49.913624	56.001327	42.75458	42.330868	42.245391	39.166252	56.637475	39.288987
ENSMUSG00000006418	Rnf114	1539	1570	1648	1975	1793.999	1628	1908	1779.001	1648	1759	1799	1568	1789	1622.999	1987	1734	1722.999	1512	1716.001	1524	1482	1839	1605	1569	406	363	24.728137	18.865608	21.966804	27.673864	23.298333	26.937297	25.622967	22.539114	22.452913	27.254623	24.731538	20.356818	21.137551	21.216706	24.660442	25.985103	22.32716	21.086156	23.92029	21.318165	20.107788	24.247924
ENSMUSG00000006423	C330007P06Rik	1804.404	1926.463	1917.517	2147.492	1963.819	1857.437	2287.367	2038.168	1867.442	2083.748	2242.269	1822	1813.462	1966.734	2464.133	2064.902	2013.202	2043.571	1894.755	1843.356	2128.999	2045	1829.468	1930.468	732	678.811	18.10553	14.474643	15.737702	18.402801	15.941488	18.842603	19.389363	15.68202	15.906247	20.134886	19.453016	14.456375	13.03321	15.91528	19.446676	19.49647	16.171328	17.497423	16.78186	16.52209	18.773052	16.671003
ENSMUSG00000006442	Srm	322	396	425	482	431	331	456	407	403	459	501	393	455	361	466	377.001	428	328	359	356	392	441	374	418	84	92	9.019953	8.25393	9.988451	12.45331	10.009347	9.511807	11.339028	8.975745	9.645647	12.750506	12.245208	8.875958	9.316927	9.124667	10.011986	10.379271	9.836923	8.026406	8.813082	8.676894	9.385167	10.262524
ENSMUSG00000006456	Rbm14	874.924	631.529	737.844	981.407	920.844	801.794	1004.507	706.651	720.58	828.19	901.929	807.958	727.665	822.318	856.32	780.291	807.96	711.593	967.364	910.01	976.307	785.667	941.965	852.219	279.304	347.574	8.976503	4.767702	6.135961	8.723648	7.559837	8.482243	8.733926	5.666027	6.274207	8.237663	8.034557	6.628335	5.390946	6.792853	6.704673	7.50423	6.740812	6.339591	8.652254	8.028657	8.469458	6.617373
ENSMUSG00000006463	Zdhhc24	1533.001	1425	1429	1661	1620.001	1392.999	1679.999	1495.001	1519.001	1698	1835	1353	1231.999	1447.001	1697	1518	1509	1405.999	1462	1460.001	1202.666	1850.999	1378	1431	275	309.001	21.489566	15.270136	16.755352	20.90714	18.617752	20.278059	20.483787	16.82718	18.30019	24.062308	23.258084	15.741249	13.053048	16.86051	18.278396	20.38791	17.99259	17.6007	18.625283	18.77231	15.16516	22.331471
ENSMUSG00000006464	Bbs1	2998.001	2963	3306.001	3668.999	3145.999	3099.001	3911	3582.999	3220	3483.001	3913.999	2728	2976	3436.999	3888.001	3392	3200	3159.001	3327	3290.001	3118	3785	3061	3321.001	591	755	20.761188	15.044687	19.584735	21.87935	17.725376	19.484694	19.812968	16.645381	16.292403	20.901857	20.953523	13.520392	13.061281	18.454924	20.38311	18.731185	16.551022	16.735938	18.063532	17.668026	15.941397	18.338487
ENSMUSG00000006471	Ndor1	794.942	909.604	888.002	864.152	720.148	836.079	1024.764	778.546	684.259	871.552	929.308	781.435	771.463	905.001	920	757.328	793.549	799.779	902.61	921.183	859	898.18	794.823	931	116.682	218.724	10.876444	8.52382	7.829238	9.536531	6.643237	8.853827	9.655531	7.930696	7.155314	9.808508	8.856784	9.74542	6.3832	9.274035	7.896385	8.027178	8.009585	7.504775	11.44808	10.313444	9.372575	9.080959
ENSMUSG00000006476	Nsmf	1478.999	2675	1398	1660	1511	1580.999	1850	1416.001	1438.001	1381.002	1879	1560.001	1946	1340.001	1531.001	1497	1311.001	1436.001	1285	1659	2105.015	1397.001	1369.001	1454.001	418	433.001	31.523197	37.191741	24.306798	31.344696	26.211637	32.547669	31.790321	20.928232	24.760552	26.357816	31.672672	23.043888	29.846587	23.033855	22.827651	25.354426	18.640183	26.511214	24.309155	28.690891	37.407359	21.877123
ENSMUSG00000006494	Pdk1	4165.999	4740.001	4876	5652	4416	3915.001	5188.001	5160	4943.999	5053	5036.999	3495	4724.001	4946.999	6168	4964	4972	4843	4818.999	4968	4173	5181.001	3948	4763.999	1432	1406.074	42.562241	35.644203	44.314365	52.029315	37.50832	42.598455	44.398431	41.071458	44.044061	54.167082	45.460408	27.323753	32.691481	41.253143	51.629856	48.907509	42.839732	42.346949	46.122882	45.179722	37.069126	43.889926
ENSMUSG00000006498	Ptbp1	5909.922	5325.943	6393.944	6985.98	6350.927	5786.888	7162.895	6694.797	6287.175	6804.94	6532.926	5332.675	6093.696	6050.953	7415.895	6262.911	5836.918	5921.88	6155.961	6156.975	5356.995	6808.855	6001.975	6524.823	1512.999	1843.999	203.742719	140.562996	172.174711	219.101541	201.942533	207.136745	205.328953	174.766645	173.426858	246.861226	225.269638	147.16542	142.06645	195.984056	206.993581	211.632935	186.082689	175.46116	215.164263	195.749418	173.994094	204.976908
ENSMUSG00000006517	Mvd	265	267	240	332	495	343	340	320	305	353	519	382	548	311	305	261	380	330	267	297	297	343	302	359	54	83	5.362881	4.020507	3.991447	5.879338	8.1382	7.120871	5.876793	5.098354	5.273878	6.950945	9.164309	6.232898	8.106731	5.146502	4.729943	4.972227	6.309617	5.833983	4.735311	5.225272	5.13708	5.766518
ENSMUSG00000006519	Cyba	111	187	156	191.999	194	147	139	163	139	190	152	132	196	196	231	184	164	199	152	130	136	191	154	193	43	67	6.848151	8.584385	7.909368	10.741191	9.723506	9.3662	7.324438	7.967753	7.370192	11.482637	8.237982	6.565965	8.839329	9.923595	10.930707	10.686273	8.30159	10.77318	8.218241	6.97846	7.206772	9.789283
ENSMUSG00000006522	Itih3	12	71	10	49	4598.999	15	19	32	20	42	53.999	81.001	2378.999	29	16	108.001	9	13	20	10	1221.001	41	11	40	179	237	0.13338	0.919646	0.20276	0.558817	46.596866	0.153663	0.162052	0.318324	0.170648	0.445647	1.192977	0.979563	25.490337	0.263577	0.122546	2.610895	0.082077	0.231773	0.189487	0.096711	15.471816	0.522044
ENSMUSG00000006526	Stimate	416	467.001	428.999	440	496	348	501	451	406	455	457.999	396	414	424	530	422	386	368.999	440	386.001	479	466.999	394	354.001	129.999	123	4.860348	5.249099	6.468932	6.129813	5.51443	6.613783	5.816158	4.58207	5.009304	6.942009	6.992424	4.189192	3.747571	4.683703	5.525495	5.257538	4.566128	5.319312	7.024819	5.251333	9.217597	5.22757
ENSMUSG00000006527	Sfmbt1	1918	1935	2088	2166.999	2170	1855	2184	2234	1951.001	1964.999	2149	1783	1800	2245.001	2292.999	1966	1997	2061	2126	2131	2127	2025	2026.001	1974.401	801	774.999	10.253936	7.313267	8.397108	11.182516	10.017412	10.774821	10.186176	9.79103	8.812162	11.143813	9.988252	7.557533	6.863756	10.187163	9.458756	10.389123	9.13107	10.447505	9.921228	10.727878	9.818812	9.341597
ENSMUSG00000006567	Atp7b	407	345	538	410	420	317	417	382	397	349	339	244	419	371	440	383	374	335	355	368	407	430	334	303	89	125	1.983099	1.250795	2.154265	1.748122	1.662532	1.584513	1.735383	1.465349	1.652793	1.654597	1.441218	0.958549	1.492371	1.536836	1.644328	1.941962	1.495163	1.425915	1.515875	1.56014	1.694931	1.740546
ENSMUSG00000006575	Rundc3a	26	737	9	51	50	15	18	22	26	42	21	101	16	28	22	118	38	24	17	7	1166	40	20	36	195	277	2.330925	10.86587	0.125511	0.910933	0.724667	0.264526	0.417791	0.631813	0.635166	1.618247	0.310935	2.469526	0.437767	0.402846	0.286338	2.438718	0.68725	0.374917	0.262587	0.190674	20.003006	0.59031
ENSMUSG00000006576	Slc4a3	1713	1767.001	1863	2147	1587	1535	1829.001	1373.001	1523	1723	1959	1482.999	1737	1662.928	1546	1696	1174.01	1664	1864	1981	2689.001	1482	1671.999	1825.001	408	615.245	16.45182	12.773491	16.5011	19.466979	13.018999	14.611367	14.823525	10.615395	13.329292	17.798262	15.762557	10.152953	13.134112	13.579051	11.571841	15.966581	9.941275	15.997882	16.966551	17.358295	23.076202	11.894513
ENSMUSG00000006589	Aprt	466	586.001	524	566	544	574	692.001	642.001	586.001	607	633	545.999	587	496.999	764	578.999	689.001	505	470.001	555.001	475	524	487	532	166	180.001	25.922924	24.054029	23.582359	27.093542	24.302221	31.685939	32.131725	27.169142	26.967767	33.518689	29.696333	23.569332	22.518277	21.607924	33.37697	29.447958	29.673676	23.655615	22.529975	25.75536	22.466346	24.038147
ENSMUSG00000006599	Gtf2h1	1296.999	1281.999	1437.001	1672	1235.999	1120	1591	1392	1442	1578.001	1313	1059	1281	1418.999	1712.999	1330	1426	1239	1377	1342.001	1165	1382.001	1189	1410.999	627	598	22.760786	13.934347	19.080635	22.123327	15.574258	18.506441	20.409323	16.842168	18.418035	24.27361	20.017259	13.306865	12.883775	19.08797	19.895514	18.43072	18.09574	16.920097	18.478384	18.57226	14.786851	16.584933
ENSMUSG00000006611	Hfe	5234	5549	5949.979	6076	5630	4746.982	6176	6196.977	6119	6200.987	6172	4112.974	5195	5786	6994	5830	6319	5422.001	5419	5312	4288.954	6532	5263	5382.958	888	826	74.572913	61.59019	67.170366	74.258273	63.501991	65.865535	74.279388	67.529537	69.824542	83.632506	72.175613	43.368982	52.375473	63.88964	72.299719	73.722399	72.527233	64.089496	59.759961	62.719433	47.929464	71.076387
ENSMUSG00000006638	Abhd1	76	52	55	92	47	48	55	59	63	61	67	66	58	44	68	50	53	47	44	58	76	67	54	51	6	19	2.101887	1.07008	1.250044	2.226494	1.056001	1.361832	1.299175	1.284622	1.488724	1.641506	1.616779	1.471682	1.172564	0.995057	1.442416	1.301739	1.202648	1.135514	1.066432	1.395692	1.796457	1.539351
ENSMUSG00000006641	Slc5a6	8392.768	7657.332	9509.266	10524.002	8592.873	7062.272	9351.043	8592.24	10012.094	10939.478	8779.661	6525.832	7039.125	8350.402	9628.439	7971.285	8257.561	7245.77	7868.035	8559.747	6304.374	9323.962	7245.371	8338.877	1067	1158	110.818198	68.850477	97.895737	126.825393	93.656255	94.136628	98.969065	85.318818	109.424455	139.732794	98.547546	70.147271	64.783862	90.69246	84.521131	92.114772	84.419656	81.479967	90.396751	95.059824	72.314107	95.835482
ENSMUSG00000006651	Aplp1	21377.999	21735.999	21120.001	23474	22131.999	21434.999	25741.911	21584	23207.997	22762.001	25255.001	19183.001	18305.999	19829	26271.999	20413	21297.111	20834	18536.999	17959.001	18109	25911.999	20150.001	19408	5582	6598	316.420749	241.214164	261.643796	309.451198	263.963004	325.24035	329.023839	250.05218	295.235456	325.46511	327.377256	235.101955	207.463645	244.5987	299.764042	291.146349	261.001648	267.808698	246.821369	233.257545	234.033604	329.047897
ENSMUSG00000006673	Qrich1	2524.912	2480	2696.199	2858.335	2778.951	2388.808	3096	2980.884	2782	2928.536	3238.865	2482	2483.986	2856.871	3107	2714.001	2614.439	2472.746	2650.294	2926.821	2744.091	2982.655	2626.685	2963.001	1234.828	1349.231	40.879047	29.604009	36.74723	40.403466	36.887715	40.470998	42.280524	37.894524	36.717823	47.224482	46.479761	33.305045	28.285181	37.377614	37.491002	41.653895	33.950255	36.880504	36.065887	41.618455	38.385148	38.402903
ENSMUSG00000006675	P4htm	505	574	572.001	574	488	500.001	587.001	579.001	491	576	536.709	454.999	396.999	412.001	592	474.999	435	420.999	409.999	368	748	520	426.001	423.001	93	170	10.570937	19.432886	9.389682	10.73474	30.214102	10.665711	33.301922	9.412845	12.978126	11.399357	24.687526	7.644119	14.205431	6.759704	9.664402	9.161494	6.832897	7.821341	6.879627	6.568153	14.206585	10.027135
ENSMUSG00000006676	Usp19	8944.001	8465	9937.002	9987.998	9787.999	8660.002	10609	10253	8763.001	9486.002	10871.001	8715	8975.002	9562.001	9905	9235	8399.002	8724	9532.682	10402.002	9793.001	9743.999	9594.409	10558	1806	2558.001	91.645643	59.197757	91.2163	102.901797	79.417049	86.569367	96.742287	82.33717	68.87645	93.122679	105.062004	74.925279	67.700153	81.7419	76.49371	100.507792	70.239752	75.08282	91.223165	87.798775	90.538587	90.310209
ENSMUSG00000006678	Pola1	450.001	554	559	486	510	416	524	586	516	425	496	390	454	606	529	494	535	537	584	606	508.999	539	485	530	382	298	2.806276	2.716367	3.072301	2.945223	2.530064	2.61721	2.736441	2.966742	2.63679	2.473168	2.58827	2.21156	2.173928	3.017175	2.475736	2.902708	2.62778	3.087278	3.230001	3.272459	2.648656	2.786718
ENSMUSG00000006699	Cdc42	11110.992	12923.982	12665.875	13742.97	12009.569	11233.959	14729.986	14367.946	13097.977	13079.845	13878.877	11228.886	12455.989	13037.982	15579.974	13647.955	14248.92	12819.76	12465.954	13017.978	11641.981	14033.975	12339.983	13368.958	1975	1935	183.183159	160.342435	171.489496	198.243453	160.683838	189.787656	207.142741	186.247276	184.105471	209.692015	199.437685	149.247022	149.867598	175.566552	196.90202	212.041813	192.401098	184.637724	180.062431	186.772179	169.153132	191.976474
ENSMUSG00000006705	Pknox1	224	233.001	219	297	298	260	289	284.001	202.001	292	325	281.999	247	283.999	286.001	263	276	202	229.999	287	344	275	327	283	109	153	7.341594	1.614529	1.737231	2.292625	2.317713	2.160343	2.761176	2.041194	3.363974	4.716616	5.78975	2.399686	1.597213	5.127255	5.365891	1.950246	2.536451	1.343849	2.335923	2.900174	2.401721	2.504828
ENSMUSG00000006711	D130043K22Rik	561	462	594	479	499	466.974	533	530.001	467	509	559	412	381	462	559	469.001	416	503	435	479	902	503	455	364	138	121	6.217276	2.218291	3.150015	4.103954	2.615958	5.553285	3.548519	6.78514	2.574863	4.203728	3.147395	3.516041	1.797203	2.437815	2.766668	5.975983	2.20252	3.603507	2.459991	4.158057	7.906612	4.61571
ENSMUSG00000006715	Gmnn	56	65	51	70	86	75	82	87	55	69.001	114	91	80	64	98	69	75	118	64	59	92	71	59.001	66	17	36	2.780064	1.91976	1.952434	3.129286	3.228667	4.432594	3.555508	3.383256	2.008762	3.403396	4.540265	3.087059	2.486091	2.183248	3.672184	3.011669	3.074033	4.907286	2.397467	2.194349	3.259974	2.796141
ENSMUSG00000006717	Acot13	1025	1232	1087	1270	1177	1234	1422	1359	1113	1239	1425	1273	1603	1191	1437	1276	1466	1448	1204	1165	1035	1190	1172	1307	614	399	66.325456	59.317701	57.803317	71.91146	61.873357	81.914013	78.589617	69.231471	61.536032	78.008963	80.454677	66.413918	75.823322	63.018434	71.317985	77.725789	77.831869	81.85097	68.275963	65.591594	57.240614	77.945867
ENSMUSG00000006720	Zfp184	148	111	153	156	105	112	152	133	122.001	138	151	139	140.001	146.001	144.981	134	154	140	147	125	131	158	139	123.001	83	77	2.113935	1.100441	1.588377	1.678006	1.020403	1.599419	2.193459	2.234087	1.400032	1.647565	1.608227	1.540481	1.280538	2.233648	1.850651	1.585371	1.685027	1.747294	1.684552	1.497639	1.927815	1.794461
ENSMUSG00000006728	Cdk4	1248.999	1249	1438.002	1575	1262	1187	1588.999	1457	1308.001	1434.001	1314.001	1192	1466	1303	1679.001	1334.001	1368.001	1210	1315.999	1263	1269	1312.999	1260	1285.001	241.001	277.072	56.313929	42.059916	57.028101	61.587793	49.148477	55.767105	58.062329	56.808461	55.0692	69.763507	52.946117	41.968959	53.400781	50.037607	63.306776	63.524079	56.2174	46.32678	51.948547	52.10939	48.121279	50.75184
ENSMUSG00000006732	Mettl1	251	326	280	325	316.999	256	305	258	230	288	321	315	345	240.999	259	266	274	221	248	329	341	319	243	335	69	69	5.172801	6.040146	5.927954	5.913295	5.6974	5.800318	5.919983	4.126413	4.540459	5.985151	8.067351	5.175829	5.833332	4.568971	4.566275	5.117392	5.008717	4.897843	5.935511	6.104993	6.119545	5.940945
ENSMUSG00000006736	Tspan31	4984	5299.001	5117	5826	5743	5605	6308	5193	5540	5946.999	5956.999	4895	5517	4805.001	6164.001	5129	5296.973	5029	4555	4552	3925.001	5614.592	4823.001	4559	905	881	130.024807	100.073045	104.731879	131.830565	124.843132	142.308345	129.468473	104.687285	121.694439	143.563418	131.131036	93.981091	96.757612	93.78869	116.852544	118.250762	105.209212	106.955382	104.957534	100.428497	81.508994	112.261076
ENSMUSG00000006740	Kif5b	15080.001	15282	16243.824	15891	17465.999	13893.999	16727	17377	14978	14688	16891.999	14080.001	13382.001	17122.001	16735.999	15460	16224.001	15867	17098	16877	16153	16757.999	15956.001	15397.285	8521	7965.001	132.54559	97.546921	115.460795	126.390345	123.867275	118.997484	122.173903	134.305955	105.658514	133.456634	123.475785	90.601286	83.106508	133.294487	117.587492	124.673975	118.836165	131.79	134.029283	122.623644	113.945475	122.192228
ENSMUSG00000006763	Saal1	359.999	391	399	442.001	427	416	487	429.999	373.999	417.001	502	389	396	476	444	431	428	389	423	426	430	442	417	416	152	143.999	2.980082	2.607555	2.770306	3.66703	2.731944	3.320247	4.182303	2.873128	3.161382	3.816673	4.176195	2.477664	2.748136	3.641431	3.063614	3.345785	3.404876	2.920484	2.972839	3.236998	3.162964	3.360681
ENSMUSG00000006777	Krt23	87	73	242	85	93	66	170	129	84	135	100	51	92	51	151	95	66	146	51	73	76	107	58	89	9	3	2.016373	1.258901	4.609287	1.723886	1.751077	1.569214	3.36519	2.353797	1.663446	3.044403	2.022235	0.953007	1.558663	0.966543	2.684197	2.072685	1.255054	2.955992	1.035873	1.47211	1.505472	2.060167
ENSMUSG00000006782	Cnp	557	832	623	649	638	541.001	728.937	734	641	701	575	655	613	655	731	733	676.024	612.721	573.999	624	1603	751	601	695	583.001	740	8.170551	8.989646	7.613281	8.327732	7.497034	8.033864	9.031561	8.36809	7.980768	9.93225	7.264108	7.597244	6.560869	7.815449	8.148307	10.077037	8.107145	7.861728	7.278681	7.881581	19.332008	9.248126
ENSMUSG00000006784	Odad4	745	670.76	1005.38	1126.51	754.307	746.699	915.612	874.093	943.072	1035.81	962.325	631.947	777.001	817.378	1167.844	862.411	683.431	726.767	820.216	882.832	898.101	1007.054	770.296	859.967	196.001	257	9.646494	6.839997	11.139957	14.166586	7.983464	10.800993	10.931864	9.65475	11.130813	14.039886	11.490029	6.986606	7.746162	9.458254	12.630622	11.065932	7.846939	8.861459	9.630351	10.415206	10.150865	11.786947
ENSMUSG00000006800	Sulf2	370	782	480	621	574	503	503	593	477	473	528	433.999	508	544	694	565	639.999	483	550	438	1446.001	443.001	546	481	310.999	553.082	3.97016	5.024038	3.824893	5.360535	3.928223	4.375922	3.627268	5.010374	4.056734	5.062	4.006083	3.613123	3.170853	5.041334	4.660778	4.461862	4.537811	3.587548	6.466265	3.32372	13.505958	3.231066
ENSMUSG00000006818	Sod2	7525.049	7733.488	7770.348	9343.492	9290.156	8236.907	9000.583	8444.401	8267.872	8324.719	9846.85	7972.469	7900.467	8229.563	10204.175	8534.099	8722.607	8489.385	7911.053	7787.841	7676.282	8640.121	7748.539	7792.816	2560.411	2639.52	156.789792	104.489587	128.187701	174.008174	148.808959	177.56588	166.788493	155.725976	152.175982	168.817115	182.546706	127.200327	126.93378	137.847086	167.19673	154.224236	157.645735	169.953338	146.187994	134.563346	124.994321	147.483284
ENSMUSG00000006850	Tmco6	153	173.001	175	200	192	145	157	179.001	161	192.001	198	163	204	142	207.001	177	125	158	155	166.001	186	178	128.999	181	38	48	3.212475	2.772034	3.364418	3.581123	3.364588	2.997075	2.71283	2.886025	2.703442	3.908933	3.655069	2.716925	2.944872	2.288018	3.281678	3.324097	2.174442	2.971766	2.865771	3.265687	3.342431	2.980111
ENSMUSG00000006906	Stambp	574	704	710	732.989	678.999	607	872	686	672	727	822.999	644.999	708	727.999	768	674	667.001	660.999	706	681	853	728	679	789	197.001	259.001	9.467304	8.309894	9.188538	11.444942	8.819373	9.98364	12.059486	9.0511	9.916224	11.098778	11.353077	8.880969	8.747336	9.403462	9.380212	10.131723	8.612486	9.032879	10.384324	9.85726	11.318925	9.435911
ENSMUSG00000006920	Ezh1	2799	2725.001	3236	4338	3387.001	2855	3502	3061.001	3081	4172.001	3880	2960	2961	3352.999	3963	3502.999	3049	3398	3298.932	3484	3145	3566	3308	3487	1055	1181	23.264044	16.764252	23.218224	32.290106	23.96352	24.030787	24.198427	19.97706	20.985925	34.042995	28.534582	20.804797	19.342744	24.000813	24.835788	28.369832	20.458023	25.213988	25.078008	27.226952	25.111202	23.880402
ENSMUSG00000006930	Hap1	858	889.001	931.001	1091	777.999	696	1062.999	848	667.001	876.999	1047	732	879.999	805	832	867.001	615.999	1087.001	899	993	5687	851	801	831.001	291	375	10.540702	9.266612	9.193567	11.858831	8.056868	8.655933	11.195712	10.092059	10.249275	11.832281	11.758796	7.060547	7.454793	7.799613	7.431742	10.973594	6.540712	11.822402	10.030651	11.887491	58.001065	8.480286
ENSMUSG00000006931	P3h4	1042	1175	1339	1432	1226	1205	1422	1386	1214	1272	1285	1105	1008	1100	1446	1187	1167	1284	1050.001	985	1027	1268	1122	1159	231	276	43.121478	32.470367	45.413562	52.727832	35.261234	59.501467	44.388643	44.16516	38.456535	41.297367	49.339666	32.552885	32.882742	37.467787	42.950466	60.950721	49.773814	49.177273	27.5265	40.450913	33.01355	38.547121
ENSMUSG00000006932	Ctnnb1	23018.001	25322	26127.001	25171.001	26005.001	21495.565	25517.336	27357.999	26690.998	23419	25190.001	21471	21219.998	25589.998	27973.001	23195.001	25432.998	23501.001	24280	24384.999	23270	26757.001	24240.999	23972	6504	6097.001	331.543845	294.516292	310.049135	335.688017	335.289933	319.867468	319.884275	292.185703	325.630869	344.784503	331.751607	265.120057	251.607223	317.945653	319.91691	336.074554	314.785847	317.287395	323.369184	312.215503	331.150624	345.808498
ENSMUSG00000006941	Eif1b	1173	1321	1195	1613	1519	1413	1609	1261	1095	1482	1600	1507	1316	1304	1605	1416	1543	1275	1342	1179	1462	1486	1517	1251	333	451	46.757005	40.523244	38.463235	56.764208	47.911111	60.398171	56.186656	40.223788	37.944323	63.728742	56.753614	47.173185	39.348294	42.391931	47.793473	54.05181	51.812055	46.375929	48.23989	39.827892	50.125307	49.75283
ENSMUSG00000006998	Psmd2	7581.179	7721.27	8711.565	10135.517	8372.697	7181.184	9277.063	9349.111	8922.752	9669.417	9488.213	6992.702	8229.776	8864.799	10109.258	8527.351	8355.591	7700.776	8235.036	8359.754	7352.991	9742.741	8200.123	8656.957	2377.79	2212.956	88.328932	65.86927	86.008066	104.724794	79.407382	87.32917	92.545467	86.489498	89.612765	110.37961	95.769025	68.34697	71.870165	85.510789	90.35847	93.504206	78.98271	79.33697	86.264551	87.372507	74.863993	95.870361
ENSMUSG00000007021	Syngr3	341	571	351	384	321	338	408	341	288	319	422	385	208	322	374	369	235	367	316	286	1502	339	280	264	104	119	6.059929	7.72479	5.1261	6.066443	4.795392	6.161927	6.192735	4.770845	4.373041	5.515954	6.543433	5.516304	2.831158	4.679166	5.097658	6.173019	3.486116	5.697418	5.221007	4.449486	22.813433	5.004723
ENSMUSG00000007029	Vars	1565	1503.001	1714	1850	1680	1438	1877.999	1686.999	1701	1939	1734	1331.999	1623	1729	1919	1705.999	1558	1340.999	1676	1588.001	1510.999	1858	1628.001	1673.999	376	580.999	15.130435	9.547554	19.016638	14.661408	12.666456	12.496249	18.825615	12.968838	13.203842	16.612598	13.419739	9.231671	10.62749	17.301618	12.50479	13.657007	10.916495	10.440826	13.839847	12.003142	11.800597	13.30018
ENSMUSG00000007036	Abhd16a	1335	1540	1708.999	1784	1468	1194	1630	1506	1617	1726.001	1485	1104	1462	1478	1894	1490	1391.001	1272.001	1327	1349	1430.001	1696	1277	1362	401	467	29.65316	26.720471	32.036483	38.792675	27.083402	29.288798	34.659239	27.932172	30.937011	41.030447	34.778757	23.694126	27.392945	31.043238	34.190838	31.229743	27.630829	25.17267	26.907806	29.317096	32.238697	36.833515
ENSMUSG00000007038	Neu1	1911	1805	1901	2197	2116	1815	2069	1854	1817	1982	2170.001	1734	1790	1839	2137	1839.001	1921	1927	1761	1690	1674	2130	1828	1695	372	452	25.220212	17.918192	20.70388	29.617644	22.72949	24.954186	23.616819	19.616589	20.839306	25.611302	27.376988	18.48514	17.356242	20.037567	21.99164	27.022577	21.178446	22.563808	20.467426	19.32281	18.412344	23.516878
ENSMUSG00000007039	Ddah2	658.001	720	810.89	882	658	751	885	890	730	790	849.999	660	710	639	975.001	747.999	780.001	716	617	667	584	716	634.001	716.999	127	205	24.255191	18.034558	25.213936	25.251038	19.465986	27.22971	27.196478	23.596139	23.465465	25.714015	24.802085	17.948565	18.095899	20.14642	27.333351	25.892458	22.236476	21.227411	18.999581	21.083839	24.230834	21.462508
ENSMUSG00000007041	Clic1	1477.157	1773.451	1522.199	1835.206	1595.463	1720.099	1913.531	1684.087	1555.385	1777.408	1766.079	1565.783	1601.147	1653.321	2123.036	1619.305	1741.062	1622.525	1537.309	1572	1404.11	1834.255	1457.412	1639.754	306	381	37.381509	33.4115	32.072905	41.264153	33.055832	44.635575	41.540675	33.497845	33.65244	44.300734	38.763752	32.22237	29.524201	34.231447	41.290603	38.83897	36.013007	36.135087	34.358316	35.192477	30.195824	38.752631
ENSMUSG00000007050	Lsm2	193.156	215.001	184	240.999	244	210	254	227	185	214	242.001	216	238.001	201	222	228	212.001	200	177.999	173	225.001	221	232	194	33	60	11.814281	7.981273	7.411242	11.285205	10.152817	11.919602	10.5436	9.07301	8.115367	13.717201	10.530032	9.518205	8.700246	8.100722	8.615501	11.513213	9.960552	9.406346	7.684595	7.638753	10.188664	12.597312
ENSMUSG00000007097	Atp1a2	19766.943	38128.861	27110.873	32292.656	40433.914	23022.911	26856.717	24209.857	27628.797	27623.734	25213.95	18251.93	20544.859	27724.915	27370.908	23587.904	27217.823	22739.93	23392.957	20544.862	20970.821	25538.877	26073.83	33590.881	7891	11593.999	120.999795	162.22875	141.686264	169.871919	187.514708	150.535104	143.797044	112.680436	146.403741	167.715499	137.272337	87.659597	91.20661	141.251038	135.465224	137.032214	140.076822	126.47282	126.619484	116.937146	110.011254	127.102779
ENSMUSG00000007216	Zfp775	210.106	234.524	201	247.253	201	243.004	257.561	256.09	206.756	241.315	263.191	262	207.691	191	246.656	245.254	243.395	180	182.468	202.432	213.651	212.079	217.454	197.535	82	95	2.54358	2.078514	3.543542	2.570724	3.169198	3.105525	3.829477	2.517307	2.872733	2.941497	2.500477	2.587465	2.423495	2.51148	3.333647	3.568807	2.689565	3.208274	3.094807	2.751776	2.858409	2.705271
ENSMUSG00000007338	Mrpl49	1693.001	1840	1958.001	2060	1785	1725	2416	2110	1751	1926	2009	1724.999	1940.001	1886	2294	2010.999	2083	1924	1810	1725	1427.999	2069	1887	2030	399	372	35.7723	29.202563	43.38451	38.124471	31.81177	39.379955	41.864546	35.107565	31.765795	39.577774	38.590333	29.154182	30.694791	33.100527	36.836975	40.646624	35.823208	36.204444	33.722859	31.781542	27.885779	36.577067
ENSMUSG00000007411	Mark3	2368.468	2284	2384.001	2623.563	2586.33	2321.001	2714.001	2721	2343.97	2581	2575.999	2367.998	2336.001	2491.999	2734	2336.999	2417.289	2454.998	2564.244	2558.999	2567.505	2646.245	2476.125	2530	1150.999	1288	44.143126	28.164748	29.935333	35.195288	29.66041	33.266914	30.181657	34.154073	36.742825	32.413161	32.717535	28.480046	30.672506	33.326394	30.061579	35.911176	27.231246	28.835163	37.987628	34.797511	37.822314	32.790328
ENSMUSG00000007415	Gatad1	1791.001	2119.456	1826.999	2022	2030	2100	2380.999	2147.999	1914	1907.219	2218	2070.001	1904	1879.999	2285	2064	2226.471	2089.999	1904	1939.335	2035	1982	1967.999	2059.001	612.14	614	50.348323	44.290019	42.553313	49.501028	44.271	58.512115	58.464597	47.14837	46.080364	49.478331	56.428507	45.897995	38.200727	42.147818	51.915661	54.474272	52.491771	53.251811	45.943253	45.974706	49.281485	45.976143
ENSMUSG00000007458	M6pr	5379.296	5698.624	5698.929	6087.435	5831.677	5237.888	6429.852	6152.455	5640.641	5886.377	5837.591	4783.957	5008.689	5438.769	6681.671	5636.216	5868.083	5579.304	5200.836	5281.568	5209.697	6190.898	5441.641	5290.76	1429.361	1145.829	72.085293	56.833338	62.722929	71.326335	63.489769	72.014602	73.489475	64.979882	64.654235	76.840371	68.246881	51.66547	48.991739	59.578959	68.78811	71.178026	64.591392	65.30031	61.00612	61.435481	59.538012	68.949747
ENSMUSG00000007476	Lrrc8a	2929.471	2519.32	2662.735	3129.412	2993.196	2551.5	3320.794	2813.144	2610.854	2880.921	3015.5	2414.931	2262.87	2556.377	2909.587	2795.773	2734.217	2744.162	2678.212	2357.836	2556.064	2850.317	2651.946	2193.837	1162.566	1567.051	22.039629	14.10745	16.463033	20.602306	18.294524	19.692335	21.338611	16.666781	16.783232	21.112717	19.794948	14.648532	12.44479	15.726767	16.789287	19.800445	16.87777	18.035309	17.662966	15.434567	16.435932	17.814573
ENSMUSG00000007564	Ppp2r1a	6614.999	7915.001	7600.001	8357	7225.999	6818.959	9050	8301	7957.001	8356.001	8648.001	6577.001	7019	7546.997	9047.996	8002.999	7954.001	6789	6911	7174.999	8248.999	8407.998	7165.999	7793	1456	1921	104.301993	98.225862	95.466951	112.009657	96.21083	111.006714	116.917708	107.523764	114.391601	122.260207	112.078477	94.295059	90.24637	95.89144	108.464143	112.080346	109.219675	99.109821	102.508395	95.760404	111.844079	109.29956
ENSMUSG00000007570	Fance	188.001	277.001	252.001	293.998	211.001	238	304.001	262	264.001	304	280.999	250.999	280	238	364.998	266	239.001	290.998	277	249.002	242	244	231.999	263.006	46.999	78	6.579534	6.837619	7.173143	6.583989	3.568191	8.19409	9.083695	6.520207	8.446641	6.503805	8.269406	5.60059	8.378625	5.382553	7.853039	8.515411	5.670306	7.822634	5.50842	7.520891	6.341116	8.456924
ENSMUSG00000007589	Tinf2	338.999	298.999	376.999	402	387	348.583	418	340.488	329.487	385.076	443.001	336.632	410	324.001	393.001	364.999	327.001	323.999	396.001	387	421	357.219	375.754	340	119.001	145	5.605178	4.575482	5.895078	6.44014	4.158783	6.414089	6.384177	4.148038	5.363582	7.039826	6.237065	4.379301	4.382304	3.703814	3.928852	5.811454	5.590461	4.285763	5.169088	4.308157	7.849207	4.427103
ENSMUSG00000007603	Dus3l	860.999	789	831	925.001	763	866.001	938	790	867	836	988	883.999	885.999	802.999	981	884	771	855.999	772	918	1019	759	838	904	152	209	13.476393	9.154452	10.665163	12.228303	9.536584	13.919196	12.567938	9.956417	11.994843	12.692052	13.246057	11.34163	10.026638	10.038958	12.168369	12.825457	10.362696	11.754619	10.809295	12.129501	13.152644	10.092885
ENSMUSG00000007610	Gtpbp3	303	272	277.999	282	311	298	355	322	277	260	327.999	341	322	303.001	338	269.001	264.999	275.001	291.001	319.999	332.001	303	294.001	295	105.565	154	4.292372	2.89717	3.028347	3.495728	4.427843	5.127208	4.312148	3.54703	4.012571	4.329045	5.545643	3.964093	3.458503	3.448492	4.874943	4.34981	4.433581	3.433313	3.784422	5.152748	4.906727	4.056277
ENSMUSG00000007613	Tgfbr1	1946	2061	2226	2181	2380	1782.999	2142	2296	2040	2053	2071	1633	1703.001	2168	2144.999	1983.999	2075	2196	2122.001	2229.001	2165.001	1971	1975	2052	710.001	680	12.531718	10.452886	12.071178	12.278965	12.759842	11.997321	11.28859	11.533631	11.20173	12.678671	11.985339	7.856132	7.940656	11.958437	11.43135	11.892836	10.769183	12.910497	12.283884	13.127015	12.338313	10.216915
ENSMUSG00000007617	Homer1	2390	2821.999	2652	2888.999	3047	2391	2873	2812	2498.001	2285.999	3141.999	2405	2147	2915	2712.999	2500.001	2975	2761.928	2878.001	2923.999	2654.001	2505	2609.999	2762	1479	1222.104	22.044528	19.196676	21.466482	22.078474	25.111454	24.052523	20.377269	21.639481	18.531322	21.229724	25.881121	16.86098	14.312287	24.362854	20.870279	21.625847	25.068119	22.513866	21.13711	22.401277	20.65692	18.265662
ENSMUSG00000007646	Rad51c	169	122	122	183.008	171.999	203	183.001	154	123	149	198	219	155	150	173	129	199	164	145	130	141	165	177	179	33	49	2.168518	1.418188	1.608557	3.35475	1.846787	3.084725	2.233632	1.752062	1.457115	2.259905	2.304539	2.363075	1.475555	1.654614	2.243277	1.85306	2.09992	1.970165	1.904858	1.655921	1.757563	2.048787
ENSMUSG00000007655	Cav1	463	770	642.001	1005.001	747	507	576	877	629	763.001	679	546	571	691	1087.999	666	668.001	530.001	750.001	778	823	700	673	692.999	148	253.999	6.170677	12.903688	12.157936	25.334847	11.608871	13.64575	15.196017	16.292415	14.316801	21.146377	15.926163	7.97088	5.53465	13.840568	11.976043	23.000978	15.124808	8.910135	15.796014	15.275305	16.56768	13.627775
ENSMUSG00000007656	Arpp19	1831	2649.001	1906.028	2165.001	2108	1921	2297	2277.001	2018	2022	2371.001	2089	1928.999	2040	2524.002	2071.001	2235	1828	1983.001	1995	2071	2013.001	2087	2033.998	792	911.001	80.419415	69.778909	67.885099	83.413394	67.282949	96.442663	89.150392	72.390127	65.085865	85.22242	106.608951	80.773449	73.353125	67.657741	82.17535	81.380106	81.297557	72.336206	66.14197	75.048783	64.786682	74.60306
ENSMUSG00000007659	Bcl2l1	3625.002	4037.001	3938.999	4946.002	4091	3896.999	4538	4295	4194	4727.001	5066	3951.002	3760	4036.001	5140.999	4423	4160	4255.001	3640.001	4013	3629.999	4249.999	3683.999	4105	1223.001	1540.001	65.803843	56.358899	59.446067	82.920583	60.598337	74.860314	73.76906	66.622346	62.897983	84.395561	77.808476	54.750333	50.832712	60.824241	70.827269	75.219699	61.616747	65.809072	57.477262	63.587122	55.488489	66.223216
ENSMUSG00000007670	Khsrp	2717.017	2505	2663.001	3272	2760.001	2564	3289	2725.999	2816	2984	3135	2445.999	2487.001	2761.999	3053	2836	2663	2594	2613.999	2723	2925	2885.001	2961.091	2918.999	915	1346	24.476459	16.560814	20.337222	25.511155	20.47603	23.907868	24.229918	18.89613	21.343553	26.645291	25.706565	18.190039	16.178956	20.090386	20.731315	24.087201	18.661989	20.656003	21.395845	21.285789	23.299127	20.849838
ENSMUSG00000007721	Ccdc124	857	1039	807	961	903.006	973	1098	984	939	1073	1209	985	1007	878	1260	1029	1117	949	836	863	881	1001	851	1015	523	591	24.060523	22.17412	18.87772	24.719049	20.833199	29.480217	26.72072	22.762537	22.503837	29.220827	30.117997	22.592001	21.715075	20.398611	26.743322	27.255299	25.494097	24.407371	21.094376	21.739534	22.584491	23.644249
ENSMUSG00000007739	Cct4	5296.999	5158.002	5356	5896.228	6126	5714.996	6792	6032.999	5247	5810.999	6542	5712.991	5513.999	5713	6680	6305.301	6552.995	5857	5831	5492.001	5288	6411.001	6268.999	6337.989	1096.999	1061.999	105.926457	70.643498	79.772538	97.757242	92.357255	105.409441	105.783974	86.219651	82.316726	99.017937	106.649822	84.080098	72.867289	88.540524	92.73617	108.090767	98.857764	94.055322	96.889531	89.412307	87.884745	96.443783
ENSMUSG00000007777	0610009B22Rik	779	733	616	606	736	805	925	846	584	623	931	863	737	690.264	836	795	980	781	696	764	651	815.311	713	769	109	100	39.763558	27.597188	25.415194	26.654055	29.708333	42.111818	39.667543	33.78265	24.863189	30.331651	40.730702	35.414692	26.983103	28.760871	32.295713	38.006761	40.485354	34.179217	31.331917	33.132565	28.098166	34.510684
ENSMUSG00000007783	Cpt1c	2232.999	2308	2511	3018	2379.999	1942	2537	2214.001	2482	2655	2761.001	1739	2065	2349	2666	2130.999	2086.001	2103.999	2268	2281.865	2491	2472	2088	2281	341.999	437	28.666137	21.188565	25.408798	32.951894	23.489438	24.099001	26.28938	21.612947	26.371266	31.817122	29.093958	17.278413	18.367408	23.286056	25.576643	24.359359	21.27859	22.358563	23.892373	24.959495	26.958046	25.528717
ENSMUSG00000007812	Zfp655	1087.999	1078	1133	1455.999	1287	1026.001	1190	1132	1099	1235	1148	1085.001	1080	1267.999	1319.001	1175	1327.001	1147	1293.999	1127	1255	1252	1248.001	991.999	786	745	11.344819	9.318637	9.925373	14.855164	10.626213	9.647687	9.597601	9.357564	10.848452	14.03884	10.277922	8.826085	9.189775	11.515818	11.796237	11.426387	12.789219	9.905337	12.12185	9.545582	10.31822	11.819035
ENSMUSG00000007815	Rhoa	7387.017	8405.384	8104.152	9287.217	8514.027	7822.497	9480.315	9376.511	8178.771	8989.165	9315.618	7521.609	8080.029	8517.497	10467.199	8853.156	8762.582	8568.356	7839.828	7847.141	7787.103	9224.282	8043.147	8330.312	2373.341	2579.83	162.768841	112.941025	129.290949	168.121779	142.453297	178.632342	168.317537	160.524298	146.34464	176.932259	155.445041	108.94507	108.509173	149.095552	147.973713	171.139735	150.493524	155.471081	140.642173	148.080988	116.96019	139.282597
ENSMUSG00000007817	Zmiz1	2139.001	2203.639	2182	2195.999	2017.001	1657	2613	2373.001	2027.999	2099	1778	1699.999	1996.001	2484.999	2356	2468.996	1929.001	1914	2318.001	2720	3792	1969	2362.999	2072.001	1136	2131	9.357496	7.08906	7.913002	8.191971	7.268855	7.235594	9.570076	8.009029	8.138311	9.969901	6.655711	5.904163	6.300506	8.785842	8.138058	12.007571	7.402392	7.386746	9.183562	11.912221	14.860223	7.396604
ENSMUSG00000007827	Ankrd26	916	747.381	793	757	937	768	831	785	707	645	802	777	686	855	764.817	751.794	829	939	956	728	1028	805	884	728	480	669.044	4.301969	2.537232	3.16473	3.19372	4.545567	3.594585	3.779009	3.625006	2.961394	4.679059	4.092591	3.193845	2.287904	3.189822	2.676359	3.228925	3.103291	5.587139	3.922604	4.109873	4.008681	3.168837
ENSMUSG00000007833	Aldh16a1	684	730	765.424	832.999	762	694	884	829	794.001	817.001	849	710	970.001	778.983	863.998	820	715.999	713.999	759.999	809	647	885	707.001	774	77	132	18.052863	40.943354	43.29022	95.834843	16.903373	70.726437	40.156585	39.298651	19.221088	66.929849	22.951532	43.426838	24.852138	18.955588	53.239195	25.498277	51.974301	36.466091	17.589472	86.81368	39.328444	68.456873
ENSMUSG00000007836	Hnrnpa0	2159	2418	2550	2698	2319	2087	2767	2977	2722	2660	2386	2124	2480	2353	3128	2558.999	2519	2271	2395	2275	2738	2565	2221	2323	683	750	27.100746	22.584065	26.304837	29.635247	23.648314	26.874334	29.665178	29.419491	29.194072	32.488305	26.132388	21.495989	22.755857	24.151827	30.114889	30.238256	25.94322	24.902596	26.346267	24.84711	29.37444	26.747498
ENSMUSG00000007837	Prrg2	563.999	555	532	530	522	543	601	519	560.999	613.002	596	516.999	471	518	628	508	509	468	436.001	461	435.998	610.001	503	458.999	97	125	16.637878	12.734882	13.674719	13.939721	13.234068	20.116317	14.952243	12.116776	17.076074	17.280331	15.565386	12.388866	10.009033	12.544421	14.239888	14.834912	12.15195	14.207532	11.7603	12.564795	13.797515	17.576253
ENSMUSG00000007850	Hnrnph1	6856.999	5912.999	7236.001	8795	7097.001	6348	7440	6206.999	5531.999	7636.999	8140.999	5843.999	6778.999	7081.248	6794	6600	5477.001	6566.999	7556.003	7850.001	9103.999	6577	6765	7053	3158.001	3759.999	561.354065	367.859432	404.004476	398.363089	432.365908	360.241027	396.553211	322.799138	280.903864	440.670086	547.676502	356.877308	276.37992	461.186326	314.643971	285.926906	315.569823	408.394379	267.782795	394.640974	463.626754	275.806572
ENSMUSG00000007867	Ift43	644	700	675	762	615	730	866	823	694	590	813	754	762	731	921	806.999	822	776	643	790.001	706	772.999	670.999	711	145	203	48.615181	40.039027	43.635968	50.558666	37.884768	55.688546	57.702827	50.052141	45.791204	44.565504	53.806726	46.86735	42.405432	44.94802	52.817835	57.226062	52.80454	50.343759	42.558097	53.899958	46.910467	50.111161
ENSMUSG00000007872	Id3	4014	4212	4049	5896	4470	4255	4721	4555	4408	5068	4354	4550	4705	4543	5234	4635	4571	4108	4327	4383	3661	4739	4765	4350	569	830.023	133.438451	104.931594	111.018024	172.732415	118.798296	141.975943	136.853927	118.50209	121.935949	160.250089	128.517608	122.200492	116.099731	121.04458	134.851	141.192793	124.90001	122.614561	128.106816	129.444606	110.421098	131.571101
ENSMUSG00000007880	Arid1a	6411.999	5932	6992	7324.004	6619	5791.999	7894.004	7639.414	6548.999	6611	6605.999	5587	6271	7208	7086	6870.963	6389	6647.007	7491.001	7759	7730	6288	7237	7097	3040.001	4409.001	25.97775	17.920607	23.262252	26.320696	21.553135	24.103555	27.493982	24.324213	22.644327	25.838055	22.930168	17.950142	17.907891	24.132592	22.049762	26.199962	21.308559	24.042222	26.757566	27.568655	28.024229	21.027357
ENSMUSG00000007891	Ctsd	79674.163	75920.686	79665.071	87319.966	84322.053	78982.977	95342.378	84376.897	87450.67	87851.515	90204.485	71996.601	71248.527	79326.648	98147.809	81862.597	84894.427	79976.388	75620.712	71695.789	59549.768	100631.458	77154.85	76291.545	12856.149	12339.361	1319.755319	936.433053	1083.484005	1261.708738	1133.158456	1338.096023	1350.699171	1096.401387	1236.227512	1413.151473	1301.876261	963.255947	868.703224	1073.390064	1245.523254	1277.96974	1152.064547	1153.248293	1096.403338	1027.494597	842.527489	1387.299624
ENSMUSG00000007892	Rplp1	4760.831	6680.17	5003.915	5641.987	5536.523	6101.946	6781.803	6282.826	5426.643	5611.889	6392.78	6334.836	6537.641	5000.665	7232.783	5614.836	6673.763	5221.688	4826.768	5222.241	4491.955	4981.85	5084.849	5577.751	2602	2184	582.721015	608.39084	503.332142	604.293647	550.536242	766.18383	708.977281	605.42552	567.527844	668.349764	682.728098	625.15489	584.94081	500.501273	678.999259	646.95354	670.217568	558.325878	517.749081	556.161304	469.916713	506.565657
ENSMUSG00000007908	Hmgcll1	304	329	299	295	424.001	361	434	361	336	360	558	383	324	313.001	396.999	379	359	387	379	376	607	294	358	331	157	185.001	3.201128	2.922037	3.330712	3.052467	4.654625	4.23405	5.074724	3.586965	3.408283	3.857613	5.493374	3.565811	2.852369	3.821544	4.633316	4.38185	3.876998	4.104743	3.383538	4.040366	7.203286	2.725556
ENSMUSG00000007950	Abhd8	3134	3342	3064	4542	3875.001	3870	4056	3505	3855.999	4269	4910.999	3896	3471	3624	4897.001	3788	3654	3598	3348	3108	3414	3870.001	3381	3542	594	765	56.326171	44.266713	44.427549	70.96323	56.509207	70.654795	61.437213	48.478742	58.617477	72.843073	76.287632	55.430827	45.680705	52.637886	66.497216	63.387677	52.979328	57.48416	52.362912	49.800281	51.639766	56.647334
ENSMUSG00000007987	Ift22	1470.001	1667.999	1538	1812.001	1519.001	1886.001	2090.999	1808	1536.001	1747	2162	1842	1581.999	1621	2055	1888	1864.001	1608	1550.001	1602	1702	1809.001	1594.001	1557	356	356.999	88.729396	78.644711	76.707217	93.616807	75.248717	121.691765	112.378298	86.154181	83.902652	111.381938	118.41429	89.479033	70.733377	84.603344	100.909929	107.974148	94.736651	88.75162	80.801995	84.911668	77.787298	89.248083
ENSMUSG00000007989	Fzd3	2096	1961.964	1621	1567	2403	2027	2396	1946	1537	1435	2096	1869	1516	1960	1749	1878	2088	2101	2038	2048	4483	1589	2281.971	1872	1379	1442	5.116993	3.563951	3.252171	3.347577	4.765935	5.076495	4.995967	4.923147	3.206087	5.282212	4.464726	3.678808	2.705426	5.394194	3.274909	4.315958	5.726291	6.932092	4.360263	4.350301	9.354053	3.222661
ENSMUSG00000008035	Mid1ip1	1516	1908.999	1508	1909	1851	1664	1991	1790	1595	1744	1955	1650	1970	1603.999	1845	1806	1882.999	1330	1604	1623.999	2220	1893	1497	1706	550	827.999	26.108629	27.192017	22.86035	28.769207	25.896496	29.396489	29.281438	24.266932	23.47206	29.228745	33.114598	22.91406	24.798856	23.63735	24.368667	34.000822	28.513793	20.012968	27.373988	28.794888	32.684966	29.173309
ENSMUSG00000008036	Ap2s1	997	1280	1045	1359	1205	1062	1354	1202	1132	1200.999	1371	1138	1246	1106.999	1425	1181	1279	1016.001	934	999.001	1207	1150	1060.001	1125.001	193	279	51.212219	59.883628	50.146056	73.728777	63.247714	65.133371	66.925644	55.452706	50.174131	65.148613	70.605057	53.77634	55.124304	59.795924	56.621914	65.239732	66.346437	51.730089	59.123018	54.477626	65.027708	65.378029
ENSMUSG00000008090	Fgfrl1	2019.999	1738.001	1953	2185.001	1846	1816	2328.001	1965	2123	2176	2138	1689.905	1791.001	1854.996	2378	1997	1821.001	1842	1658	1868.999	1482	2201	1706	1726	365.425	416	37.831033	25.247295	26.586432	38.114322	29.161854	36.083109	34.109694	31.894504	31.927642	41.635868	35.888669	27.372891	24.819335	31.516617	30.904595	35.967138	27.491629	32.230811	30.47892	33.740596	26.741465	35.91769
ENSMUSG00000008136	Fhl2	124	293	238	249	205	157	146	219	221	301	283	121	178	230	283	232	219	117	217	180	181	235	219	152	67	95	2.878288	5.060546	4.540005	5.057663	3.865781	3.738513	2.894507	4.002067	4.383114	6.79823	5.731642	2.2645	3.020268	4.365559	5.03831	5.069424	4.170842	2.372451	4.423989	3.635389	3.590862	4.531559
ENSMUSG00000008140	Emc10	2703.002	2796	2684.001	3018	2884	2660	3271	2909	2824.999	2999	3075	2592.001	2747	2358	3375	2791.001	2820.001	2633.001	2342	2335.001	2658	3083.999	2498.999	2278	484	654.999	58.189615	46.027129	48.517465	58.668732	52.563013	59.447277	62.459274	51.401746	54.099533	64.234722	60.41512	47.232114	44.322004	42.541312	57.338426	56.823359	51.414209	50.293412	45.33803	46.339202	52.401869	56.945222
ENSMUSG00000008153	Clstn3	3010	2978.999	2531	2865	2565	3009.999	3228	2463	2517	2392.999	3402	2681.001	2162	2599.999	2867.913	3235	2307	2539.001	2176.001	2278	4540	3073	2513	1953	704	958	27.883563	19.591718	20.233856	26.762172	21.80144	26.333198	23.609273	18.567309	18.5996	21.969258	24.52203	20.229661	15.010965	18.294013	18.509007	25.50211	16.868627	19.264961	19.266619	18.089516	35.391009	23.410471
ENSMUSG00000008167	Fbxw9	532.001	627.999	711.001	734	534	419	637.999	572.001	642	717	626.999	367	715	571	664.998	513.999	535	549	587.999	616.999	541	655.999	473	585	105	108	10.795127	8.981387	11.078929	12.609369	8.653309	8.74231	10.163081	8.621315	10.908133	13.055507	10.906061	5.438158	10.446263	9.083913	9.875655	9.724008	8.729815	9.074793	9.910508	10.654275	9.806882	11.450954
ENSMUSG00000008200	Fnbp4	1308	1258.002	1331.999	1559.001	1246.002	1100	1204	1279.001	1088.001	1194.999	1338	1031	1238.001	1434	1217.999	1237.001	1072.999	1324.001	1502.001	1507	1705	1285.999	1327.001	1284	597.001	726.002	18.505349	16.481898	17.899093	23.303128	14.538105	17.315833	14.738168	14.72443	12.673388	19.323534	20.01137	11.54833	13.419632	16.134393	10.934791	18.919684	11.11077	13.701562	23.388512	23.608177	25.100179	16.323802
ENSMUSG00000008206	Cers4	5448	5468.001	6175	5903.999	4570	4329.2	5506.001	5405.001	6069.999	5258.001	5371.001	3871	4671.998	5227	5885	4994.999	4603	4868	4810.001	5815	5335.999	4845.999	4646	5124.998	1571	1598.006	98.879425	74.670638	83.277902	99.259865	69.204744	83.106021	98.784709	77.144297	100.279012	111.477739	87.814259	52.706045	62.12449	75.70021	84.762876	88.261727	72.610055	71.688039	80.457817	84.641712	62.445661	74.228367
ENSMUSG00000008226	Scrn3	999	1127.999	1132	1273	1216	1105.001	1369	1126	1079	1153	1475	1089.001	1116.695	1096	1322	1271	1224	1163	1245.999	1152.999	1134.999	1265	1117.999	1215	396.999	349	16.94564	13.145931	16.605673	18.735082	16.694967	23.47365	21.606704	13.155713	17.129007	18.403391	26.33106	13.871191	12.826889	15.168146	12.962526	21.615545	20.492457	17.246802	16.271265	16.932469	16.859106	17.816002
ENSMUSG00000008301	Phax	972	952	942	1067	962	1009	1149	1117	1009	1017	1155	1074.001	957	979	1231	1011.997	1131	1032	909.994	983	1015	987.999	1047	979	420.001	407.258	23.592901	16.252241	19.873725	21.85799	17.268121	24.425362	23.275798	20.048228	20.486743	24.905855	21.609609	19.573456	15.232136	20.396316	24.599096	22.80907	21.407531	23.563088	19.130634	21.656219	20.390867	22.396833
ENSMUSG00000008305	Tle1	2693.091	2315.041	3009	3573.827	2871.001	2473.999	3135	2652.838	2823	3185.998	2814.523	2447	2712.584	2955	3396.061	2881.998	2812.001	2743.999	3054.999	2956.001	2127	2803.999	3063.001	3082.382	1016	1307.001	48.706745	31.384247	41.39762	52.335213	37.478892	40.681645	49.278185	37.588428	37.993364	53.361649	41.006256	28.108598	33.605555	42.099716	46.788826	48.658003	37.11999	39.917398	46.634594	45.893873	27.51927	40.388657
ENSMUSG00000008307	1700109H08Rik	53	45	65	56	51	36	49	44	29	51	47.999	54	76	61	25	42	43	62	79	123	121	29	53	77	31	27	1.047062	0.801428	3.323522	1.023805	9.842845	3.902481	0.791593	0.74528	8.666654	8.026706	3.866621	1.078778	1.36472	4.475325	0.530819	0.9343	0.741615	1.2186	1.70562	2.517093	2.387963	3.098585
ENSMUSG00000008333	Snrpb2	542.96	648	632.999	635	566.948	504.999	638	599.001	522.995	575	645.944	567.409	575.999	609	739.999	609	629	631	566.994	528	635	607.999	586.999	582.048	320.999	298	22.531988	20.584912	23.259956	27.112342	18.410972	20.079138	22.759539	19.461798	22.493684	24.337219	24.183406	20.016364	16.314435	20.276308	23.071504	21.376579	22.635329	25.736081	23.311904	21.195966	23.957714	18.877121
ENSMUSG00000008348	Ubc	14583.257	23438.982	17974.999	18201.599	20100.737	18706.344	21854.682	28543	18927.392	20846.799	27829.079	17697.814	21981.956	22569.881	23391.948	20191.354	19143.999	17722.232	16035.179	22498.336	23201.422	21933.44	16106.924	24516.084	5150	7779.001	259.127522	227.480955	192.684836	208.747212	218.425846	361.323351	253.130965	349.309656	303.954433	272.762332	342.606495	246.575369	245.078589	252.688918	233.83471	247.94561	204.584273	201.957954	183.212689	256.41739	261.646027	241.720718
ENSMUSG00000008373	Prpf31	1072.999	1175	1110	1242.999	1077	1082	1281	1224	1120.001	1229	1373	1010	1045.999	1080.001	1344	1114	1171.999	1049	999	1061.999	1150	1219	1059.999	1130.001	452.014	556	19.966885	16.914334	17.190555	20.399109	15.801087	21.166031	20.006158	17.950758	16.680537	22.116802	22.379763	16.368408	13.508563	15.99561	18.889107	18.019042	17.96776	17.341095	16.25944	16.730031	18.677528	17.32734
ENSMUSG00000008384	Sertad1	262	225	234	348	275	274	272	237	273	347	361	300	231	256	338	295	320	281	286	234	185	370	285	262	60	54	8.123161	5.472791	5.962199	9.4415	6.926715	8.714872	7.523741	5.784953	7.232099	10.468153	9.765872	7.499276	5.508349	6.78037	8.0376	8.971918	8.140308	7.610777	7.770962	6.31256	4.902336	9.529995
ENSMUSG00000008393	Carhsp1	1135	1208.748	1099	1126	1305.731	1195	1360	1287	1144	1081.699	1233	1255.486	1331	1093.81	1215.824	1226.911	1192	1240	1044.23	1110	1257	1124	1140	1251	299	365	13.263726	10.510483	10.554416	11.514527	12.396367	14.325978	13.574311	11.840662	11.422829	12.299656	12.572245	11.829217	11.370005	10.452279	10.897488	13.497108	11.429127	12.658734	10.694258	11.286481	12.554879	10.911971
ENSMUSG00000008398	Elk3	1317.001	1449.001	1427.999	1580.001	1477	1305	1603	1684	1452	1314	1489	1302	1434	1602	1731	1518	1403	1397.001	1491	1701.999	1313	1452.999	1434	1516	270	361	15.106197	11.508855	12.879655	17.046306	12.755304	14.991427	15.441566	14.570527	14.688236	14.508721	15.608873	11.582658	11.702245	14.154053	15.518843	16.487559	12.564084	13.214659	14.749139	16.862782	12.982064	13.433195
ENSMUSG00000008429	Herpud2	1628	1627	1771.83	1868	1836.816	1590	2066	1791	1798	1914	2038	1580	1584	1959	2148	1748	1780.803	1725	1815	1783	1761	1963	1666	1951	536	784.83	19.195948	14.062981	16.91729	19.154085	17.549477	19.276553	20.761211	16.490271	17.866977	21.869029	20.840275	15.021233	13.547983	18.710728	19.303818	19.32998	17.143206	17.643741	18.620315	17.989005	17.449258	19.170492
ENSMUSG00000008435	Rdh13	1111.999	800.999	989.001	1097.999	1143	1036	1274.001	972.999	899.999	955	1036.999	1055	945	1085	952.999	1042.001	1131	1028.999	1034	926	888.23	1116	1298	937.001	245.858	242.953	12.805557	7.44249	10.142792	12.469538	11.813057	13.830835	13.436951	10.00443	10.386433	12.136943	13.809223	10.558555	7.866994	12.304832	10.680247	12.825192	11.567241	11.470973	12.873934	12.022219	9.102918	13.178536
ENSMUSG00000008450	Nutf2	1546.373	1621.712	1699.538	2101.631	1805.686	1799.396	2089.258	1913.049	1737.426	1878.249	2189.681	1767.036	1775.425	1775.159	2203.52	1829.122	1977.18	1702.122	1626.349	1717.835	1502.404	1730.503	1729.494	1823.008	424.265	373.016	71.820782	55.804213	68.282469	87.398974	67.041703	84.680127	84.90365	70.413885	68.672585	83.314118	88.512725	64.806792	58.469136	68.388456	77.388955	79.656217	75.122815	68.942128	67.835405	70.641881	61.100436	65.276136
ENSMUSG00000008475	Arpc5	1792	2045	1901.001	2186	2169	1865.994	2257.991	2297	1949.999	2153	2375	1976	2332	2223	2643	2221	2364	2128	1959	2121	2248	2038	1996.998	2331	397	411	33.612291	28.149317	29.377782	35.65712	32.748805	35.735372	35.468696	33.495802	31.161846	38.99302	38.443899	30.084296	31.312556	34.139982	37.763576	38.416719	35.611289	34.419021	32.212323	33.831645	35.892366	31.109965
ENSMUSG00000008540	Mgst1	1251	1455	1477.001	1499	4144.998	1472	1589.001	1371.001	1467	1680	1653.001	1250	10672	1401	1688.999	1421	1582	1430.999	1326.001	1222.999	1352	1507.999	1320	1394	362	196	126.142746	101.608025	111.471979	116.891151	317.112518	156.360983	131.244972	107.331185	117.423549	149.60401	139.768567	95.28232	664.456639	111.986819	122.066658	133.190529	121.222393	116.101499	110.870679	100.104457	102.99753	118.688007
ENSMUSG00000008575	Nfib	6089.999	6716.543	7019.999	8251	7775	5314.001	6592.001	7285	6997	6672.781	6886	6060.001	6975.999	7708	7435.999	6604.999	6429.529	6244	7719.001	7596.665	7653.999	6110.999	6921	6893	4222.999	4777	28.44685	20.304865	28.290157	45.882242	24.782011	21.642095	28.187403	29.578886	28.851085	26.083825	26.026931	24.260875	23.605235	28.132226	26.83486	29.55975	26.914388	22.210231	30.778527	32.032654	38.031635	29.006504
ENSMUSG00000008604	Ubqln4	1426	1756	1293.999	1311.001	1643.999	1575	1757	1486	1259.001	1316	1710.001	1629	1446	1445.999	1566	1581.001	1503	1530	1414	1444	1656	1478	1539	1415	362	454	15.197444	13.435938	11.371363	12.424251	13.961905	17.038821	15.607226	12.00422	11.896845	13.482098	16.543624	13.749073	11.585557	12.859039	12.439573	15.718119	12.606294	13.660302	13.17581	13.360913	15.671671	12.8112
ENSMUSG00000008668	Rps18	3092.007	4473.122	3525.857	4026.801	4290.066	3692.263	4064.688	4345.82	3557.24	4077.443	4203.643	3918.204	5131.8	3826.434	4925.892	3847.153	4841.422	3781.983	3449.782	3603.669	3348.561	3567.897	3642.783	4219.615	1475.881	984.177	277.981257	294.946575	263.363931	308.359394	310.447623	339.925149	311.645245	307.359041	276.848051	353.41568	330.015614	289.811155	338.694451	275.703722	335.364553	327.314122	360.389486	293.994659	268.703475	276.943831	257.118244	264.821493
ENSMUSG00000008682	Rpl10	10538.501	12435.269	10576.362	11297.613	12595.681	12684.415	14898.913	12913.199	11493.796	11413.86	13739.097	13707.643	14471.454	12462.936	14901.441	12989.083	14166.631	12411.419	11395.038	12679.17	10960.802	12676.788	12726.22	13815.405	3066.868	2876.894	536.736079	467.548504	439.855715	501.163103	521.697963	661.403343	649.214215	517.09212	497.573533	561.084816	605.809099	563.84045	537.147644	518.59129	579.882963	624.333813	592.715643	550.256652	505.059776	571.41381	477.607233	533.454922
ENSMUSG00000008683	Rps15a	5307.317	6506.005	5884.751	7289.527	6411.302	6091.073	7002.862	6447.252	6095.806	6752.721	7367.566	6544.489	6745.559	6391.766	7958.507	6348.512	7047.677	6181.078	6047.825	5968.987	5576.117	6030.723	5953.265	7130.135	1788.047	1105.722	866.272768	1033.287079	853.664048	1244.699071	879.29531	1152.672543	1129.379227	928.907781	943.423191	1256.560758	1164.00986	979.651768	1143.492534	1031.106551	1190.015648	1153.210806	1213.050485	1084.592384	985.727172	878.523922	864.532932	1167.081167
ENSMUSG00000008690	Ncaph2	1580.972	1932.524	1762.898	2068.94	1811.9	1738.972	2066.993	1786.972	1802.971	1892.993	2056.988	1731.955	1787.657	1675.94	2204.912	1895.921	1776.948	1797.96	1603.99	1773.001	1872.002	1907.947	1691.948	1773.73	564	554.981	25.868393	25.799576	29.099119	32.944879	23.368786	33.147688	28.46862	23.961319	28.340947	33.631631	35.141396	27.421544	27.583105	25.079849	34.611781	35.98841	29.652027	29.906868	22.92735	31.827208	28.383286	25.02627
ENSMUSG00000008730	Hipk1	13026	13021.999	14458	13686.999	14605.918	11808	14959	15266.001	12928.001	12252	14211.999	11790	11384.001	14413.999	14858	13698.999	13704	15392.927	14974	14839	14248	13896.999	13723	13351.999	5308	6077	55.798382	41.357087	50.155705	51.803127	50.649629	55.587558	54.37382	51.620084	47.021911	50.270871	52.742523	38.907311	34.274175	51.010948	48.790664	55.178692	49.66268	56.764076	56.477591	55.118403	52.402715	47.54602
ENSMUSG00000008734	Gprc5b	6486.999	6982	7309	8336	7228	6358	8043	7132	7439	8147.977	8062	5817	5846	6747	9135	7190	6352.001	7216	6259	6196.999	8055	7548	6110	6708	1722	2285	96.61683	86.267956	94.203912	123.518201	87.405047	101.265945	121.168378	93.530955	104.028714	132.55486	117.814286	72.472568	67.588613	94.555024	110.821194	115.11645	84.22398	111.158223	88.607917	90.981749	113.120213	105.385109
ENSMUSG00000008763	Man1a2	4737.999	4712	5025	5053	5295	4028.999	5003.999	5330	4660.001	4488	4786	3841.001	3724	4798.999	4781.001	4603.001	4890	4780	4910	4872	4646.999	4624.999	4663	4599.999	1484	1603	48.607948	27.535593	28.843831	43.725687	36.135005	36.007891	42.008856	36.91945	38.379234	42.475653	39.638428	20.630638	15.776442	32.228267	30.547739	39.771547	39.233119	36.309469	35.33744	37.513892	28.968309	25.106009
ENSMUSG00000008822	Acyp1	591	709	626.001	668	741	764	843	746.001	624.999	749	828	862.999	715.001	645.001	812	701	887	838	676.001	628	566	693	696	701.001	128	106	46.087168	41.209228	40.188845	45.253929	46.916121	61.414785	56.293113	46.00374	41.446685	56.760675	56.189693	54.190189	40.285225	41.080736	48.462159	51.569363	56.662877	57.018061	45.720594	42.445586	37.71395	44.507902
ENSMUSG00000008855	Hdac5	1700.999	1977	1897	2195.001	1836.998	1608	1778.001	2089.001	1898.999	2027	2050	1751.001	1789.001	1924.001	2267.001	1847.001	1572.001	1853.998	1452.998	1704	2584.001	1789.001	1722	1687.001	754	926	22.177655	18.556627	23.747871	26.842137	20.474367	23.375492	19.052553	23.435631	21.47254	27.773031	26.994316	20.465712	20.510038	20.904648	21.677155	25.392224	16.779293	22.674373	16.407437	19.687204	34.641481	20.265366
ENSMUSG00000008859	Rala	1565	1737	1626	1674	1713	1687	2026	1868	1581	1561	2017.133	1685	1780	1684	2061	1796.996	1801	1678	1561	1556	1830	1768	1657	1626	679	753	20.71114	19.291507	18.640333	22.17301	21.377989	29.003872	26.476991	21.606032	21.284016	25.600702	25.37896	20.853447	19.251558	22.40611	27.878762	27.330408	23.100977	25.82641	19.157871	20.429508	19.552497	22.576854
ENSMUSG00000008892	Vdac3	3664.316	3810.297	3437.96	3562.617	3366.415	3599.038	4772.748	4123.599	3416.719	3579.956	3924.492	3634.682	3685.764	3585.653	4136.927	3685.063	4087.134	3985.281	3348.797	3574.525	3654.148	3832.555	3757.704	3913.904	1011.051	916.119	99.278232	76.608132	76.401852	84.538729	74.066694	100.195002	110.852191	88.027796	79.058653	94.4023	92.951616	79.430165	72.750176	79.563484	85.987302	93.940935	90.989389	94.249685	79.811974	84.380619	84.15631	86.349831
ENSMUSG00000008958	Vps72	610	641.999	556	679.001	623	677.999	796	713.998	519	635.001	735.001	704	654.001	604	697	641	629.001	622	614	670	666.001	650.001	706	656.116	257	309	20.050211	14.363317	15.01963	20.118887	18.966801	20.048708	19.637255	19.899215	11.078082	15.907361	16.016433	18.77867	14.032759	15.093428	13.719627	22.414485	13.264577	21.624993	16.816918	19.263533	18.436685	22.900177
ENSMUSG00000008976	Gabpa	2172	2170.999	2443.999	2412	2349	2110	2478	2651.001	2303	2247.001	2507	2030	2003.999	2539	2821	2273.999	2383	2286.999	2305	2395	2365.001	2397.967	2228	2371.999	1209	1127	42.683698	30.337106	44.666532	43.646844	38.334242	46.439084	42.038448	51.57318	41.152296	55.814039	47.964305	35.091123	28.925189	45.68922	57.57394	43.696112	38.360315	36.634021	43.711688	39.686706	43.735089	44.416272
ENSMUSG00000008999	Bmp7	6477.172	6198	6072.998	6102.978	6340.963	6829.973	8009.999	6351.998	6031.998	6398	6699.999	5792	5107	5360.004	6871.999	6101.968	6147.998	6146.999	6166.069	5637	4296	7326	6000	5533.999	1520	2097	57.721364	41.189411	44.669422	47.591673	46.157767	62.43913	60.966721	44.725909	45.973345	55.52714	52.13966	41.752466	33.302465	39.161251	46.969963	51.189297	45.103882	47.952641	48.43661	43.804733	32.928156	54.439626
ENSMUSG00000009013	Dynll1	5151.995	5328.001	4614.971	5444.996	6067.999	6134.078	6791	5799.001	4728.999	5390.337	7239.986	6699.995	5496.999	5056.974	6149	5986.999	6906.998	5324.151	5259.058	5307.137	4946.982	5807	6093	5885.885	1419.001	1462	408.645535	312.969365	303.170596	372.329714	392.800588	490.366999	465.242966	355.379779	320.810522	414.637711	493.596684	431.547675	320.342428	329.385168	374.446055	449.086182	448.586976	365.210362	362.847272	366.342528	327.969821	379.720893
ENSMUSG00000009030	Pdcl	1223.999	1287	1235	1216	1423	1246	1592	1449	1212	1264	1559	1266	1168	1342	1481.999	1348	1431	1253	1327	1326	1244	1439	1308	1352	687	648.001	22.935721	16.259223	18.792144	20.161167	20.007909	25.720961	25.147969	21.540076	18.10426	21.65336	23.861416	18.257989	16.579571	18.905483	22.177194	20.96591	23.395243	18.019223	20.632089	19.046419	17.494828	22.643445
ENSMUSG00000009035	Tmem184b	2883	2646	2657.999	2790.001	3047	2778	3438.999	2851	2661.001	2638.001	3027	2530	2334.001	2671	3112.999	2937.999	2666	2625	2624	2638.001	2577	2999	2632	2416	673	978	35.516745	26.967633	25.582277	31.96032	34.184234	36.942476	37.723157	28.776906	26.795349	30.599708	34.672331	25.839596	21.382373	24.04919	29.109452	31.6842	27.508515	29.873379	27.0703	29.19138	26.944364	29.375161
ENSMUSG00000009070	Rsph14	23	39	51	61	29	35	47	47.999	33	58	36	27	29	48.999	46	36	45	31	40	36	49	45	31	34	20	21	1.138502	1.734206	1.434342	1.800175	1.028514	1.254903	1.367964	1.748531	0.959145	1.972468	1.268487	0.80854	0.742955	1.406882	1.268428	1.247198	1.28003	0.962523	1.243624	1.320023	1.328851	1.299004
ENSMUSG00000009073	Nf2	5420	6532.002	5888	6410.998	5856.999	5902.999	7209.999	6810	6269	6034.001	6813	5419	5768.999	6049.002	7315	6214.001	6276	6218.998	6034.998	6271	5585	6584.999	5647.001	6240	1470.001	1713.001	49.881562	47.814778	42.709777	67.52938	52.344592	60.481268	68.39269	40.538137	55.471547	68.712933	58.65392	39.514607	32.329717	46.361684	56.199151	68.531502	56.056987	62.169785	60.420357	64.957002	48.868385	55.442843
ENSMUSG00000009076	Zmat5	442	513	488	593	472	472	567	553	519	542	550	481	523	452	677	499	562	514.001	441	487.999	388	554	421	501	92	121	24.9899	21.487369	22.60287	29.304242	21.689616	27.340803	27.311798	24.481096	24.962454	29.685233	27.081135	21.807074	21.575706	20.823512	29.197965	26.473293	25.954476	25.440227	21.90992	23.97611	18.811414	25.957789
ENSMUSG00000009079	Ewsr1	5449.284	5347.174	6015.869	7341.558	5048.623	4874.629	5906.984	5749.24	5491.539	6349.176	5763.86	4547.627	5356.418	5379.712	6374.491	5589.968	4486.111	5139.848	5525.969	5807.341	6688.966	5793.05	4980.664	5656.738	1933.062	2499.341	148.117412	108.603613	132.541002	181.262799	110.039205	134.283622	131.164642	125.354955	110.020975	154.105592	133.103888	100.357893	104.324645	121.333006	118.308695	136.339166	95.971	124.333984	137.396337	144.885834	177.230896	127.173354
ENSMUSG00000009090	Ap1b1	5299	5362	5899	6204.999	5697	4712	6453	6401	5884	6152	6020.974	4777.001	5619	6022.001	6322.999	5736.001	5517	4867	5678	5695	5437	6920	5603	6106.999	1592	1737	52.78062	37.937609	56.194514	59.836707	50.175166	47.542027	59.503316	46.602099	57.620823	62.62175	51.666528	35.101944	38.475047	66.439505	38.851965	65.611634	58.157996	52.261502	55.056682	64.292639	60.381657	56.504357
ENSMUSG00000009092	Derl3	69	69	37	29	166	248	181.001	74.001	47	36	258	204.001	72	57	29	62	71	41	32	61.999	90	59	105.999	144	14.001	14	2.035166	1.461013	1.0553	0.784934	4.04673	7.239793	4.808776	2.075815	1.258074	0.996798	8.14048	6.171421	2.268397	1.401128	0.857941	1.808604	1.76653	1.019226	0.989887	2.015681	2.408374	1.401326
ENSMUSG00000009108	Gnat2	45	92	65	131	110.001	113	113	88	100	117.001	109	95	103.001	117	150	108.999	82	86	100.999	78	55	81	100	114	30	37	1.69843	1.903567	1.328392	2.941956	2.885681	2.300333	3.738584	2.59919	1.599746	3.14162	2.272061	1.815912	1.958516	2.617373	1.929531	3.441454	1.399663	1.973767	1.96451	1.420964	0.78901	1.114914
ENSMUSG00000009112	Bcl2l13	1909	1974	1956.999	2135.001	2076.664	1956	2582	2207	1911	2086	2166.001	1884	1895.001	2078	2354.999	2159	2092	2154.001	2135	2117	2025.001	2138	2016.001	2132.999	548.997	519.929	20.857098	13.346987	20.327882	18.040815	15.949311	20.649409	18.497934	17.704546	18.71239	21.380392	21.612426	16.267162	12.390506	16.644904	19.672504	19.307978	17.688416	20.163778	18.794868	17.018033	18.41157	19.671779
ENSMUSG00000009145	Dqx1	243	142	212	315	266	241	248	114	128	208	280	219	303	214	149	182	115	206	299	293	260	137	281	251	18	25	2.462919	1.070901	1.803172	2.837908	2.300076	2.505807	2.180513	0.909654	1.10849	2.290705	2.640382	1.853333	2.343243	1.773606	1.212346	1.736494	1.069893	1.933522	2.697102	2.684522	2.398845	1.153537
ENSMUSG00000009207	Lnpk	1092	1027.001	1118.001	1084.999	1295	892	1130	1127	1020	1060.812	1193.998	803.001	806	1159	1113	1001	969	1046.001	1132.001	1113	1283.999	1097	1055	905.999	540	529	15.166746	10.953839	12.647737	13.95962	15.135465	14.607299	13.373547	12.655971	11.661896	14.482517	17.207917	9.205917	7.735491	13.493959	13.089757	14.135815	11.675335	12.809618	13.625398	13.636298	14.73461	12.113876
ENSMUSG00000009246	Trpm5	224.001	210	282	299	120	141.999	226	185	260	297.22	209.001	110.001	167	183	323.001	179	151	127	189.001	217	151	198	126	201	44	52	2.334979	1.570333	2.836034	2.665527	0.885134	1.654175	1.674466	1.186679	2.084598	2.975588	1.656764	0.760742	1.346248	1.678929	2.27549	1.485246	1.033589	1.181758	1.865847	1.928395	1.364336	1.673319
ENSMUSG00000009281	Rarres2	304	378.001	405	486	732	398.001	409	453	377	503	343.999	355	2009	397.999	633	483	451.001	297.016	363	409	566	325	420.001	386	211.999	175	17.893397	15.535834	18.59167	23.991056	34.4936	22.405368	19.432679	20.397292	18.313454	27.410591	16.3904	16.584198	85.11526	18.235154	27.724659	25.102431	21.199734	14.035995	17.850359	19.146057	25.868149	15.432127
ENSMUSG00000009291	Pttg1ip	4396	4853	4899.001	5400	5235	4368	5431.999	4951.999	5003.001	5379.999	5123	3967	4719	4524.002	5956.001	4666.999	4822.999	4590.999	4519.999	4440	4133.001	5168	4418	4484	1128.001	1079.999	66.873906	55.745515	61.711675	72.218069	64.936336	68.684593	70.488123	58.894556	64.801151	79.449315	70.177173	49.626929	52.550122	56.212008	70.110092	69.351508	59.574115	61.650755	60.964633	60.336749	55.349246	64.436504
ENSMUSG00000009293	Ube2g2	1093.173	1125.344	1129.317	1190.5	1285.454	1262.574	1458.032	1227.792	1052.957	1246.543	1340.933	1309.272	1266.68	1122.48	1339.958	1269.285	1303.845	1139.739	1168.743	1079.547	1034.183	1171.323	1288.07	1313.343	238.742	233	27.939361	18.569437	18.580068	24.135986	26.690579	30.621346	26.464416	17.996057	16.012485	24.986458	21.532348	19.54536	16.043335	17.766206	23.686357	23.844288	22.527469	17.911737	18.792455	17.22674	22.99435	20.311678
ENSMUSG00000009378	Slc16a12	3474	3087	4201	4646	4237	2952	4030	3319	4037	4127	4001	2600	3046	4068	4485	3876	3583	3852	3873	3602	2812	3976	3277	3068	784	715	35.515444	18.41761	30.044462	40.60226	27.599977	27.65009	28.761398	20.951465	27.657703	32.198134	30.710971	16.808427	21.14073	26.672261	27.582129	29.256426	23.571832	30.224362	27.215222	30.636093	19.270913	26.484574
ENSMUSG00000009394	Syn2	72	1069	86	95	118	68	103	111	79	168	93	241.001	81	108	74	214	80	61	70	82	2088	96	52	90	338.211	411.026	0.78216	8.459401	0.760022	0.905257	0.983141	0.710638	0.946767	0.959619	0.739323	1.757348	0.881926	2.191818	0.636725	0.971081	0.628962	2.201194	0.717909	0.576353	0.659187	0.754712	19.171355	0.863388
ENSMUSG00000009406	Elk1	608	826	595	635	599	642	739	631	522	590	752	646	602	611	622	614	579	625	628	672	788	549	643	688	174	209	5.727853	5.744712	4.619037	5.193818	4.518383	6.133233	5.935429	4.632627	4.161107	5.330002	6.080573	4.867452	4.09968	4.688944	4.444744	5.384797	4.406388	5.108673	5.211425	5.646914	6.405958	4.23673
ENSMUSG00000009418	Nav1	712	1015	1019.001	815	707	473.001	709	866	607	645	561	610.999	706.999	892.999	865.001	831	668	577	849	1049	2615.001	477	879	722	355.006	580.999	2.346822	3.110365	3.63364	3.241366	2.085972	2.193351	2.544063	2.532979	1.955342	2.96402	1.619432	1.38106	2.144689	2.548222	3.262288	2.516737	2.590217	2.341095	2.803318	4.142504	8.31421	1.302009
ENSMUSG00000009470	Tnpo1	11234.405	10476.134	13313.489	13104.82	14192.718	10228.601	12884.968	13291.309	11926.296	10756.69	12215.525	9952.594	10046.691	14527.9	12126.59	11635.806	12860.061	12945.37	14618.456	13695.451	12798.039	11382.431	13116.627	12924.827	4990.397	4008.85	50.058536	36.104329	47.824259	53.373523	51.623871	48.730964	51.988815	48.224952	46.366083	47.555224	50.23094	32.385021	29.03038	55.875818	44.883226	51.211718	51.516216	51.120893	56.597732	53.999047	47.670927	37.886421
ENSMUSG00000009535	Rnmt	1137	1347.001	1404.001	1406	1257.999	1116.999	1380	1425	1342	1333	1424.002	1122	1146.001	1345	1521	1285.999	1294	1315.001	1220	1320.001	1674	1404.999	1153	1318	552.999	529.999	20.464021	14.692502	17.794011	21.758212	16.411048	16.639519	19.256356	16.956783	20.969047	20.896182	17.489156	12.363489	12.058531	16.409032	19.765438	17.578223	20.040088	20.817247	18.593563	17.530384	23.364952	18.309199
ENSMUSG00000009549	VIII.14	2456	2742.002	2654	2998	2847.001	2953	3310.001	3204	2621	2846	3358.999	2958	2920	2985	3705	3020	3479	2863	2662	2615	2604	2739	2802	2922	2021	1481	137.190088	114.446981	121.816057	146.327613	129.448898	169.190397	157.860508	140.37014	124.73079	154.354056	163.442417	133.460687	119.731402	136.038994	158.32251	159.402283	158.838235	139.785268	130.429257	126.96574	124.424026	127.639886
ENSMUSG00000009555	Cdk9	1728.001	1778.697	1808.995	2288.001	1889.816	1715.001	2127.432	1831.999	1683.001	1900.999	2230.001	1787.999	2011	1784	1921.352	1902	1666.999	1835.358	1896.236	1989.265	1978.001	1973	1840	1792.999	273.001	409.001	44.528687	38.68753	34.86545	67.541149	42.599505	62.606706	61.340419	42.278046	32.795839	56.603104	60.235533	44.792176	49.219081	50.663135	52.761956	52.224037	37.056821	54.962383	51.590076	54.737821	58.241921	58.094098
ENSMUSG00000009563	Tor2a	639	613	570	614	649.999	612	684.999	581.001	607	625.999	634.999	548	617	604	709	536	559	584	563	629	566.001	633	533.999	535.999	104	129	18.947773	11.861682	11.181228	13.380237	14.96838	16.695837	16.07645	11.728942	13.366662	14.179573	13.889602	12.053589	11.285408	12.926082	15.687969	14.877596	11.726917	12.712117	12.13827	13.841345	11.380173	14.843652
ENSMUSG00000009566	Fpgs	416.998	377	342.001	323	446.999	446	448	417.001	337.001	345.999	390.001	430.001	992	404.001	389	382	349	329	379.001	390.998	346.999	375	378.999	393.999	95	132	10.510313	6.551375	6.712834	5.973117	14.6134	8.194813	7.696114	7.408708	6.308432	7.159166	8.984434	7.133401	47.113487	7.730115	5.777866	6.633895	6.041107	6.524365	6.131736	6.293199	6.346136	6.522515
ENSMUSG00000009569	Mrtfb	1300.001	1806	1450.001	1551	1608	1204.001	1509	1644	1272	1395	1508	1167	1418	1647	1652	1517	1295	1284	1654	1727	2105	1276.001	1437	1538.999	861	981	5.308725	5.319233	5.016146	5.466845	5.652114	5.232605	5.726252	5.287938	4.464156	5.480368	5.697082	3.772955	4.222962	5.474537	5.237725	5.716031	4.878944	4.506567	5.987597	6.237322	7.698671	4.528537
ENSMUSG00000009575	Cbx5	15386	15642	15706	15835.001	16525.999	15842.999	18916.999	17870	14701	14299	17925	14739	13347	16569	16483	15742.052	16878	16757	16723.999	16449	16894	15567	15796	15530	6430.975	6338.951	146.540595	117.282625	103.202743	115.729778	113.566888	153.049455	151.925131	127.405603	111.837884	127.011111	148.028046	101.475117	81.053949	122.038359	129.505742	144.476141	139.071137	144.305464	127.122026	126.128259	121.913261	107.016863
ENSMUSG00000009585	Apobec3	247	210.005	307.046	309	304	231	288.054	247.013	245.005	262	287	252	256.001	314.002	250.006	263.015	239	352.999	284.031	364.001	367.999	272	286	305	70	96.999	5.868793	2.867874	5.277894	4.61858	4.057624	4.489554	5.309888	3.178658	3.464278	3.874415	4.443232	4.219945	3.022892	4.929525	3.567086	4.426113	4.147775	6.718028	5.217788	4.619018	7.471561	3.592938
ENSMUSG00000009614	Sardh	377	530.999	519	616	1056.999	401.474	506	484.306	512.185	638	547.95	339	4461.468	482	705.001	487.588	470	352	436.885	434	467.836	460.93	451	518	127	134	2.892179	4.916055	3.431039	5.87946	10.66472	4.726905	4.674848	4.869144	3.557427	4.782728	3.512337	2.378371	54.680334	3.035466	4.216182	5.913715	3.613169	4.086557	4.344601	4.998089	5.073936	4.017168
ENSMUSG00000009621	Vav2	464	458	410	465	490	419	491.999	420	364	479	455	421	491	453	511	487	449	427	460	510.001	613.001	457	432	453	136	176	2.844798	2.444156	2.12198	2.67426	3.695616	2.70548	3.438542	2.296458	2.073497	3.190197	2.720318	2.441904	2.386901	2.726575	2.560277	3.003867	2.25864	3.569221	2.974751	4.437525	5.700275	2.441268
ENSMUSG00000009630	Ppp2cb	2063	2207	2052	2319	2202	2218	2551	2361	2031	2107	2651	2221	2114	2188	2712	2359	2317	2236	2169	2164	2461	2224	2200	2334.001	541.721	596.646	51.578987	41.05756	42.161667	50.735546	44.726172	56.888147	54.474498	46.472634	43.387183	51.257207	57.831354	44.770965	38.635939	44.732211	52.005489	55.521298	47.529881	48.83647	47.524559	47.075693	52.588738	46.192935
ENSMUSG00000009633	G0s2	77	134	111	153	186	89	69	91	82	163	102	99	334	132	232	136	103	72	130	119	103	93	114	75	90	90	3.778996	4.893366	4.476881	6.570753	7.415996	4.48087	2.892304	3.516048	3.438567	7.783772	4.367832	3.917375	11.982434	5.297355	8.732922	6.283226	4.147535	3.086861	5.591316	5.081577	4.320465	3.791716
ENSMUSG00000009640	Dmap1	425	518	508.001	538	517	470	526.001	603.999	500.001	542	526	432	527	492	605	566	446.999	429	467.999	473.001	495.999	548	489	524	158	203.999	13.256678	12.253741	14.976511	14.965157	12.615895	16.203514	13.640235	15.560716	13.4688	17.727484	15.399455	12.549796	11.270152	12.486045	15.660987	16.792319	11.204312	12.753806	12.350351	13.166281	14.507534	15.695934
ENSMUSG00000009647	Mcu	668	672	734	735.001	694	701	801	766	667	740	782	649	785	702	728	693	738	667.001	724	755	735	758	695	710	229	275.001	8.451115	7.054107	7.862736	7.927129	7.180551	9.105832	8.707897	7.978755	6.7539	8.740765	8.743924	6.560902	7.070012	7.008276	6.903978	7.925746	7.284892	7.516153	8.512244	8.248044	8.601493	7.492632
ENSMUSG00000009681	Bcr	815	1151	647.001	980.001	1219	1000	1048	844	762	890	1211.904	1056.999	906.001	1164	1065	1049	945.999	1113	1078	939.999	2182	1064	1124	1135	470	612	5.946856	5.494648	3.658885	6.313366	6.44545	6.675568	5.129764	4.468571	4.495419	5.859832	6.331677	4.970273	4.752339	6.248324	5.528657	6.603573	5.081017	6.752243	5.522344	5.324504	12.812881	5.881978
ENSMUSG00000009687	Fxyd5	296	905.999	436.066	523.999	578	403.999	450	573.007	364	443	474	434	455.001	517	538.999	435	601.999	538.999	407.001	517	464.001	498.001	474	467.999	85	158	26.579106	47.174059	27.143885	34.59458	30.334775	32.421357	25.531354	31.206026	24.960994	29.138487	24.771329	23.4797	19.427013	30.95037	31.996551	26.405715	33.049793	29.221542	25.158028	28.413546	24.742178	32.649085
ENSMUSG00000009733	Tfcp2	987	1047	1178.999	1228	1012	910.999	1307	1187.999	1031	1185.999	1182.914	880	1038	1017	1216	1097.001	1007	925.999	1067	1214.001	1113	1113	1052	1184.001	283	310	15.94984	12.657059	12.769428	13.947543	11.396173	10.848914	16.664695	12.903544	12.859404	15.559656	13.535545	10.696082	10.084838	10.53145	11.626286	17.548175	12.056311	9.010215	16.464631	16.351164	15.395309	11.49629
ENSMUSG00000009739	Pou6f1	1230.001	1759	1595	1687.999	1194	1122.001	1507	1398	1415.002	1423.999	1373.001	1108	1339	1311.001	1513.001	1320	1115.001	1310	1399	1471	1902.001	1422	1190.999	1424.001	338	456	12.229586	14.082444	14.391329	15.509487	10.088341	13.109062	16.700218	10.628994	11.863504	12.448307	15.526866	10.879962	10.330268	11.454733	13.026108	14.658142	10.013952	13.168077	13.173899	14.288351	20.129298	12.018558
ENSMUSG00000009741	Ubp1	2144.999	1666	2087	2345	2231.999	1965.001	2244.053	1711	1521	1969.001	2198	2016	2336.999	1941.999	1769.999	1850.001	1512	2008.001	2184	2408	2806	1677	2249	1970	453	639	23.623992	13.821931	18.819076	23.228015	22.431903	23.090197	21.891544	15.751807	14.855258	20.929417	22.132089	19.949954	19.655679	17.51914	15.988872	19.951799	15.099697	19.728465	22.073098	21.626748	26.644029	17.233741
ENSMUSG00000009772	Nuak2	456	206	216.999	367	417	340	454.021	376	244	329.999	313.999	270	458.002	318	282	380	242.255	292	427.001	313	270.999	452	477.999	292	71	90	5.259327	1.698392	2.099765	3.534736	4.134785	4.083968	4.585306	3.250977	2.430619	3.689443	3.291541	2.461051	4.010145	2.904484	2.450075	3.998132	2.200859	2.766168	4.989603	3.527688	3.322102	4.118098
ENSMUSG00000009828	Cilk1	653	704.999	751	691	719	634	797	905	614.001	724	799	667.001	663	705	837	680	740.999	733	739	776	836	700	690	745.999	211.999	315	4.506304	4.141958	5.087229	4.446845	4.96982	4.444583	5.10041	5.690565	4.246865	5.408661	5.087228	4.221721	3.757332	4.626175	4.907056	5.40996	4.677625	4.589308	5.038066	5.076492	5.225457	4.755398
ENSMUSG00000009863	Sdhb	2885	3345	3195.001	3438.001	2851	3173	4008	3531.001	3365	3476	3570.001	2936	3881	3237	4093	3349	3709	3436	3012	3102	2785.999	3452	3066.999	3315.001	887	951.001	98.814514	85.075246	89.771912	102.848628	79.183458	111.3512	117.085919	95.071336	98.28693	115.624915	106.501474	80.935437	96.979948	90.500394	107.301596	107.760978	104.019619	102.66121	90.302608	92.368147	81.443552	98.062028
ENSMUSG00000009876	Cox4i2	32	49	55	59	59	44	30	40	29	46	32	31	40	39	56	42	35	19	66	53	59	28	42	35	9	12	2.019204	2.312609	2.852067	3.270302	3.024496	2.848194	1.616816	1.987092	1.56353	2.838976	1.775283	1.577125	1.845028	2.037619	2.724475	2.49481	1.823069	1.047328	3.649716	2.912163	3.198912	1.486224
ENSMUSG00000009894	Snap47	3953	4459	4227.001	4901	4300	4111	5193.999	4648.999	4414	4808	5045	4092	4157	4332.001	5419.999	4612.999	4384	4024.001	4164	4018.999	4810.001	4902	4014	4289.999	1669.999	1381	99.634811	86.370949	106.173014	122.827199	92.904809	113.421254	122.752109	98.68202	99.502353	129.039337	122.472114	82.397577	76.58927	101.361016	117.317481	121.514077	93.370245	94.952739	89.362001	92.798084	118.710042	109.923553
ENSMUSG00000009905	Kdsr	1416	1416	1552	1696	1557	1235	1636	1394	1566	1728	1501	1119	1141	1356	1826	1439	1299	1455	1483	1351	1449	1496	1187	1300	630.991	588	8.192091	6.100958	7.396831	8.598837	7.438567	7.344626	8.10262	6.349244	7.765968	9.741469	7.589623	5.248948	4.825364	6.656819	8.207679	7.971425	6.172037	7.37894	7.626057	6.832374	7.278993	7.298211
ENSMUSG00000009907	Vps4b	2589.918	2636.981	2941.951	3086.967	2907.148	2490.989	3018.989	3184.97	2846.924	2900.98	3224.893	2487.965	2740.993	2974.952	3263.936	2881.919	2967.121	2869.993	2886.999	2843.968	2909.978	3178.999	2686.989	3000.996	999.001	1162.999	37.402286	27.029412	31.466478	41.551675	34.664178	40.185702	35.760675	37.329657	32.917496	40.555032	41.420734	26.10833	29.380326	30.501834	35.146677	41.50769	34.134348	34.459092	34.647374	36.384117	36.949882	35.947457
ENSMUSG00000009927	Rps25	3914.903	5349.007	4572.594	5142.818	5134.982	4952.982	5657.414	5372.54	4771.101	4784.963	5604.695	5449.848	5892.744	5099.04	6520.439	4892.051	6161.11	4870.285	4763.514	4752.644	4460.736	5017.248	4752.143	5489.543	985	800.314	326.764273	308.59097	288.279231	369.905504	349.329847	402.918069	378.673283	340.650493	333.817291	375.246609	395.699729	370.63306	368.872022	327.550334	389.207113	375.785387	399.313105	319.6939	337.932745	325.94185	308.819041	324.550622
ENSMUSG00000009995	Taz	1422.001	1480.999	1503.999	1786.001	1463	1404.002	1722	1414.001	1367.002	1627.999	1673	1252	1514.002	1489	1614.997	1474	1317.999	1427.001	1469.001	1553	1579.001	1525.001	1397	1491.999	289	286.867	37.008391	33.085702	42.674555	44.521376	33.931664	41.152651	47.993955	35.477765	32.865428	54.038391	46.502442	31.153099	35.087589	38.195541	41.926094	51.171685	30.101259	40.0686	37.602232	39.415832	43.19302	37.939456
ENSMUSG00000010025	Aldh3a2	1747.999	1868	2009	2242	2104.001	1829	2249.999	2331	2048.999	2260.999	2122	1701.001	3318.001	2112.999	2457	2086.999	2053	1859.001	2110	2083	2160	2309.001	2040	2036.999	557.999	614	19.7542	18.030369	18.266458	24.302704	19.089928	22.125273	24.157482	22.840784	19.410928	27.394559	21.773831	15.616066	30.746486	23.167889	22.003992	26.690971	18.707794	21.020718	22.941578	20.928908	23.530374	24.385037
ENSMUSG00000010044	Zmynd10	644	567	802	786.999	706	665	788	783	760	712	822	585	716.999	645	819	756	653.999	785	688	688	580.001	900.001	602	610	80	124.001	16.416452	12.065325	17.062048	16.875969	13.884156	17.174312	16.616288	13.870195	14.729471	16.869182	17.714188	11.854874	12.36282	12.911607	14.757916	16.66026	11.977606	16.829811	17.561881	16.455182	13.582844	17.196995
ENSMUSG00000010045	Tmem115	1434	1258	1404	1578	1532	1387	1665	1469	1485	1560	1506	1268	1238	1370	1638	1540	1429	1389	1306	1304	1161	1589	1403	1282	203	237	22.481753	14.675026	18.089017	21.648411	19.512397	22.307153	22.294845	18.131367	19.892319	23.797013	20.600893	16.027825	14.187784	17.563095	19.696127	22.727927	18.381475	19.023138	17.943583	17.787893	15.556819	20.695319
ENSMUSG00000010047	Hyal2	974.001	842.999	984	1004	993	918	1071	1005	987.999	967.001	827.999	909.001	856.999	816	1035	877.001	927.999	785	897.001	845	707.999	1033	919.001	772	125	153	32.100542	11.363917	14.685513	25.518558	17.528039	21.603179	23.441393	24.239966	27.052476	31.571469	21.294292	22.413659	20.532224	21.312368	14.264596	26.082214	24.109799	14.575437	22.367995	20.813882	12.790628	23.480214
ENSMUSG00000010048	Ifrd2	278	271.001	415	426	360.999	293	336	322	352.718	400	331.999	290	376	279.999	417.906	311	294	269	332.001	323	204	287	302	312.001	60	65	7.593692	5.303573	9.373557	8.643093	10.030812	7.157749	9.023654	5.119331	8.690381	12.295362	6.20518	6.733638	7.911265	5.786282	6.902456	6.018772	7.544086	6.208056	8.520789	7.121329	4.548601	5.885059
ENSMUSG00000010051	Hyal1	1874.923	1434.655	1823.156	1924.531	1851.97	1710.747	2005.96	1716.619	1607.451	1873	1934.738	1407.622	1718.982	1487.821	1890.061	1629.281	1551.023	1606.505	1785.874	1499.449	1558.187	2074.917	1612.889	1655.272	316.955	370.575	22.410465	12.360333	17.870802	20.445227	19.213914	22.808858	22.344914	17.422565	16.364813	21.254677	20.363553	15.530617	15.392441	14.117409	16.874184	19.441288	14.957824	16.89586	19.497226	15.847005	15.794893	20.753606
ENSMUSG00000010054	Tusc2	1345	1671	1390	1606.999	1376	1627	1969	1540	1356.957	1452	1771	1546	1450	1401	1712.742	1530	1569	1414	1312	1475	1316	1570	1407	1502	309	310	32.540832	30.432741	28.325924	38.801147	28.665583	46.515371	40.907345	28.254447	28.516509	35.215324	37.808853	30.834506	24.22266	28.114725	32.388691	35.714773	31.844631	31.762121	29.229592	31.858214	28.452189	29.640501
ENSMUSG00000010057	Nprl2	630	631.001	590	772	631	650.999	717	655	625.999	669	706	692	616.001	590.001	666	713.001	645	650	575	613	643.999	706.001	619	606	153	184	17.895854	14.711908	13.614525	19.769145	16.601805	22.811169	17.189616	13.884115	16.756388	17.806792	17.901009	19.603618	12.82145	12.458854	14.221473	19.444253	15.966375	18.114833	15.800308	14.015724	19.131803	19.379429
ENSMUSG00000010064	Slc38a3	19580	18552.106	24163.001	24544	19736	15505.999	22120.998	20299.74	24346.001	24092.998	18007.999	12854.001	20960	18228.999	24008.002	19218.999	18759.998	16446.001	18357.081	17021.001	12628	21055.002	16975.999	17575.001	2689.999	3064	341.167113	237.531396	337.6907	377.406493	270.189224	271.805338	327.435636	284.979457	361.592212	398.103613	282.506125	171.344919	229.738689	257.081832	324.576024	321.24533	258.767071	254.592764	277.453898	262.895913	195.91686	289.829781
ENSMUSG00000010066	Cacna2d2	2672	2364.999	2883.999	2999	2610	2260	2745.999	2800.999	2716.001	2930.999	2991.999	2199.536	2149.999	2769.999	2983	2627.001	2331	2208.001	2577.999	2594.001	4373	2775	2420.999	2610	851.971	1046.001	19.002616	12.986838	16.876251	18.443399	16.752075	15.438385	16.637935	16.110311	18.371682	20.579972	18.427742	11.304693	10.117698	16.57256	14.016856	16.092252	13.271583	11.899004	15.302232	15.137767	25.539881	14.114045
ENSMUSG00000010067	Rassf1	465.999	374.999	467.001	639.001	516	427.999	480.001	457	352.042	511	516	489.999	463.001	456	548	435.002	483	434.001	513	494	466	559.035	452.002	441.999	113	86	11.222152	6.484017	8.971933	13.867248	9.043357	9.283152	8.775316	7.461315	6.89939	12.381413	10.313031	8.813428	8.372685	8.273109	8.676865	9.263925	8.530275	8.187595	9.868207	10.112753	9.663775	9.391061
ENSMUSG00000010080	Epn3	9208	9438	10348	10103	8348.001	8453.001	12246	10763	10938	9975	10572	8483	8557	9619	11720	10213	9693	9399	8981.496	9465.001	6884	10651.001	9419	10525.002	1864	2343	115.239053	85.350048	100.079406	110.013377	85.7164	108.297368	128.399962	103.742165	113.377011	120.500537	115.773653	75.627748	69.571426	96.624924	109.708414	121.117338	100.96792	106.829861	99.16465	100.014505	76.744758	104.792437
ENSMUSG00000010095	Slc3a2	5324	5499.998	6860	7156	5198	3977.999	6056.001	6059.001	6526	6769.999	4659.001	3501.001	5480.999	5535	7501	5760	5482	5109.001	5773	5941.999	4870	7131.999	5446	4878	1129.001	1488	171.856162	127.582862	165.812544	195.676866	136.351195	121.194419	166.160433	163.893691	190.701229	225.105007	136.53343	95.217606	131.743464	147.394466	183.650251	173.072895	152.726339	136.584113	162.580857	179.979852	140.193568	190.965293
ENSMUSG00000010097	Nxf1	2576	2191	2365	2856.001	2605	2606.001	2910.001	2262.999	1936	2463.999	3012	2434.999	2598	2470.001	2297	2394.001	2104	2507.001	2769	2931	3266.999	2379.001	2700	2770	870	1133	36.942217	26.922699	29.170645	33.883866	31.424291	44.1563	35.799184	27.275119	24.820242	35.791753	40.339352	33.284209	25.1796	28.917534	23.388184	28.383234	29.432151	32.237844	34.407605	36.911345	43.593249	27.616807
ENSMUSG00000010110	Stx5a	1528	1607.999	1710	1914	1759	1641.001	1979.03	1679.993	1537.991	1757	2083.001	1775.998	1880.001	1688.999	1855.001	1794.001	1643.021	1633.981	1653.997	1941.999	1929.977	1640	1718.002	2083.999	445.999	451.999	34.854132	27.107838	32.960986	38.965957	33.401805	36.615719	35.809401	30.797887	28.03192	39.198224	39.477688	33.065663	29.987486	28.952563	31.498449	41.676899	29.201376	33.152802	35.599675	40.790553	42.187842	29.903771
ENSMUSG00000010122	Slc47a1	93	1480	92	284	284.001	169	213	172	153	158.999	254.999	152	733	105	213	154	289	327	162	158	167	339	139	257	11	81	1.534609	15.959633	1.040298	3.904244	2.95696	3.150845	2.636394	1.713187	1.653169	2.482676	3.500765	1.698168	7.561371	1.202584	2.608011	2.271838	3.472634	5.163553	2.560798	2.036602	2.688028	3.972585
ENSMUSG00000010136	Pifo	864	1171	1387	1327	1065	1012	1327	1412	1202	1402	1265	904	1223	1098	1552	1200	1336	1090	1116	1119	816	1359	1064	1254	240	139	40.57386	40.890125	53.491877	54.450449	40.482395	48.592502	53.212314	52.108256	48.129791	63.90199	51.668923	34.147257	41.905564	42.001928	55.716325	52.964077	51.32256	44.662213	45.869071	45.642543	32.670781	52.940416
ENSMUSG00000010154	Spire2	1705	1412	1601	1763	1599	1903	2202	1519	1482	1673	1990	2061	1602	1662	2075	1756	1898	1926	1706	1540	1330	1731	1859	1629	510	567.004	26.578778	16.424735	20.506735	24.151615	20.309096	30.632052	29.31756	18.633766	19.819682	25.507967	27.153217	26.01947	18.344578	21.15859	24.888867	25.814489	24.301607	26.244313	23.333968	20.858496	17.66283	22.569997
ENSMUSG00000010205	Raver1	1968.674	2038.14	2249.868	2439.243	2083.738	2055.466	2699.699	2393.497	2256.868	2479.265	2525.202	1962.776	2375.948	2313.828	2693.608	2361.521	2072.003	2245.347	2133.629	2291.337	2066.365	2364.146	2024.111	2396.759	597.773	948.807	18.633535	14.353987	17.50029	20.202932	16.022685	19.958063	21.82458	17.835368	18.251788	22.832908	20.854396	14.978436	16.438844	17.908202	19.554274	21.041237	16.09085	18.565377	17.698041	18.87019	16.716137	18.589292
ENSMUSG00000010277	2610507B11Rik	16898	18226.001	18834	19098.999	18496.999	16137	20025.001	19726	18158.001	18565	19392.999	14847	15304.001	18145	20531.39	17912.001	17614.001	17477	17997.001	17784.999	17603.999	18639	17139.999	17098.001	5290.998	5673	82.529951	62.035164	69.841032	75.199766	70.903567	76.814453	80.671503	70.502272	71.05698	85.957708	79.147926	59.008254	55.366968	65.378472	71.668974	73.855663	67.415471	68.07788	75.445866	70.443035	73.440137	77.513098
ENSMUSG00000010290	AI597479	714	749	691	786	831	715	722	745	602	687	850	756	637	775	822	770	799	726	802	764	986	682	714	634	267	264	6.783302	5.294707	5.394955	6.534366	6.413791	6.968441	5.858539	5.572203	4.886719	6.350625	7.045988	5.790806	4.423798	6.02066	5.989639	6.886392	6.228118	6.025297	6.677321	6.315419	8.006218	5.38263
ENSMUSG00000010307	Tmem86a	2189	3283	3706	3263	1888	1592	2606	2986	3854	3338	2358	1486	2149	2887	3540	2479	2392	2565.987	2116	2418	1517	2595	2008	2581	364	479	42.197933	47.090524	58.710755	55.042797	29.567748	31.48293	42.907086	45.317187	63.47973	62.610701	39.661512	23.096094	30.28271	45.50841	52.340106	44.986274	37.833254	43.211444	35.747531	40.557165	24.99416	41.557554
ENSMUSG00000010358	Ifi35	350	384.001	376.999	444	454	388.001	433	427.999	333	397	419.999	334	530	374	491	453	362	440	389	374	357	360.999	338.001	392	95.001	128	10.869223	8.435664	9.136874	11.560898	11.112998	11.640726	11.053345	9.690508	8.177594	11.016696	10.9336	8.080915	11.185717	8.841452	10.753887	12.941488	8.46752	11.637343	10.318015	9.52201	9.37541	9.033094
ENSMUSG00000010362	Rdm1	305	350	285	304	274	320.999	422.999	384	304	369	336	364	299	267.001	450	347.999	317	368	272	243.001	267	309	340	266.999	69	52	12.801422	11.621001	9.796167	11.506512	11.551299	15.780852	17.230374	13.81639	14.864744	15.957277	11.620175	13.797865	13.055827	13.045001	12.754904	19.290223	13.906269	14.992155	8.984287	7.638267	11.224078	13.564067
ENSMUSG00000010376	Nedd8	1925.999	2204	2086	2262	2073	2358	2846	2470.001	2047.001	2379.001	2655.001	2374	2430.999	2218.999	2808	2253	2597.001	2186	1981.999	2015.999	1859	2423	2080	2312	1025	804	231.233714	201.67045	202.953822	234.001921	209.936933	289.903167	303.827484	233.527984	214.874345	284.494914	274.318897	239.794241	219.574749	214.94354	259.464447	257.248708	256.669045	224.486851	210.490375	213.117121	192.856055	245.257884
ENSMUSG00000010392	Gosr1	1804	1853	1881	2131	2048	1868	2302	2190	1842	2115	2345	1817	1688	2091	2370	2030	2046	2027	1937	2082	2190	2096	1898	2044	568	590.055	13.612565	13.342554	11.66431	19.127551	19.14705	20.86372	19.295149	18.14202	16.889288	21.620419	19.381056	14.092549	12.826339	19.833752	20.097206	22.97213	20.921047	20.655003	15.13635	13.669418	20.865834	15.062556
ENSMUSG00000010406	Mrpl52	280	374	330	325.001	327	351	371	378	291	373	397	337	455	337	443	328.001	369	371	366.999	358	237	302.999	297	358	253	283	60.966119	53.118085	41.250311	53.582661	48.112651	74.096687	52.579269	49.190684	42.655498	55.06358	60.37341	40.787757	47.819587	43.952443	51.129679	44.573317	44.707002	53.647995	54.009476	62.502647	39.905989	48.102374
ENSMUSG00000010453	Kansl3	4503	4696	5153	5573	4801.999	4369	5525.002	5242	4851	5137.001	5085	4310.999	4940	5393	5718	4821	4650	4978.001	5018.001	5100.001	4843	5312.001	4710.999	4918	1549.143	1749.001	33.222456	25.795095	32.134079	39.821378	29.082268	33.507821	35.690939	30.113929	30.636565	37.466027	33.828961	24.974574	26.926985	32.418137	33.41483	33.521939	28.615089	33.105113	32.805927	33.03698	31.310273	32.261522
ENSMUSG00000010461	Eya4	213	207	273	283	320	225.001	320	342.999	225	215	277	272.001	199	237	242	231	284.001	233.001	271.999	277.999	327.001	241	267.001	278.999	102	121	1.484917	1.057964	1.581184	1.838267	1.810102	1.625494	1.804843	1.955208	1.331285	1.441391	1.699143	1.572376	1.003231	1.465058	1.351617	1.845729	1.700058	1.431348	1.710886	1.651606	1.912297	1.346635
ENSMUSG00000010517	Faf1	1747	1817	1892	1976	1704	1830	2179	1980	1759	1852	2190	1657	1731	1808	2150	1940	1885	1737	1732	1826	1803	2030	1728	1843	649	666.723	16.118357	11.600695	14.241547	15.027908	11.778	15.656814	16.15188	17.489232	12.289532	14.880131	17.296189	11.425011	11.284018	13.632325	14.319012	16.572512	13.053309	13.279401	14.03399	15.380523	13.549179	13.846396
ENSMUSG00000010538	Tsacc	36	35	47	33	47	38	29	36	32	35	42	28	50	34	47	39	49	32	25	35	34	27	41	39	7	1	3.276641	2.345343	3.493632	2.613112	3.470616	3.548582	2.245903	2.569773	2.477111	3.103474	3.333034	2.046528	3.329039	2.890365	3.282985	3.322579	3.661701	2.543531	1.988231	2.771588	2.63383	2.046736
ENSMUSG00000010554	Mettl16	2327	2090	2023	1985.999	2225.999	2118	2654.001	2530	1852	1884	2113	2317	2058.001	2300	2332.999	2224	2378	2087	2231.001	2245.002	2585.999	2305.999	2357.999	2156	816.001	841	24.893552	16.321676	17.167143	17.734165	20.171475	22.84973	23.741597	18.648728	15.164723	18.692111	19.048694	19.285998	17.670384	18.624987	19.211393	19.626005	20.999244	22.124398	19.550548	19.176576	17.9732	17.716961
ENSMUSG00000010607	Pigyl	253	354	234	299	311	351	376	355	240	302	378	354	343	265	393	370	354	319	220	287	261	254	283	274	129	113	17.882211	18.683371	13.524004	18.58362	17.898246	25.531841	22.591113	19.722717	14.562626	20.750194	23.410399	20.200264	17.654652	15.322437	21.271422	24.623135	20.59875	19.698637	13.455076	17.68724	15.653522	14.835006
ENSMUSG00000010608	Rbm25	3870.999	3551.866	4120.001	4126.985	4062.002	2997	3702	3610	3186.999	3453	3800.999	3714	4478	3975.002	3564	3429.999	2960.001	3801.002	3925.001	4453.999	5354.999	3782	4016.999	3858	3409	3821.001	51.674473	36.12447	44.651206	52.512046	42.178853	45.566308	41.817097	37.966186	38.145138	47.064206	43.748785	45.135589	44.978943	44.754266	38.904918	46.908087	35.812036	45.252432	45.005816	53.370414	59.568456	41.077554
ENSMUSG00000010609	Psen2	1041	1009.001	1067	1051	1213	873.001	1176	1162	1157	1061.001	1014.999	765	2117	988	1153	1069.001	1031.999	1003	907.999	934	802.126	1197.041	1020.999	967	174	228.001	26.765513	17.322038	22.001875	26.001838	28.785462	34.334287	25.16464	29.369241	24.346377	37.2341	26.307321	15.805067	48.753902	14.855501	24.464495	27.247821	22.980199	25.487045	15.238639	21.912883	13.973545	24.979275
ENSMUSG00000010660	Plcd1	1816	1942	2314.999	2585	1922	1848	2282	2247	2303.001	2402.999	2293	1634.999	1966	2301	2563	2065.001	1830	1852.999	1907	2072	1933	2271	1936.999	2256	411	550	24.498907	20.235327	26.508567	31.395527	21.322551	25.320386	26.862144	23.858681	27.128254	31.225468	27.367812	18.101959	20.158691	24.685416	26.078888	26.097315	20.404337	22.526818	23.113744	26.519311	25.097305	25.843166
ENSMUSG00000010663	Fads1	21702	20673.001	21357.001	23011	22086	20474.999	24311	21335	21953	21673	24154.001	17355	19971	19859.999	22905.001	20301	19572.998	17595.002	20712.001	20454.001	20026.001	23732	19193	17512.001	3613	4650	230.193404	155.272502	178.268123	203.594489	188.598321	217.598919	202.097923	170.358984	207.011183	221.779693	204.307115	148.385733	147.357775	168.691907	170.274356	202.614818	180.340609	168.134883	192.840212	180.572025	188.365559	204.583213
ENSMUSG00000010721	Lmbr1	859.001	857	940	1116.001	896	742	971.999	865	987.999	1000.999	866	679.999	649.999	881.999	1059	845	879.001	837	900	892	981	943	804	789	268	387	8.272929	7.246355	8.474237	10.529383	7.579988	7.37547	8.23616	6.721764	8.589254	11.207605	7.449686	6.113604	4.647113	7.620543	9.143214	7.756734	7.18435	7.814772	7.540984	7.61026	8.857718	9.056643
ENSMUSG00000010755	Cars	1151	1138.001	1325	1329.001	1172	1055.999	1401.001	1332	1160.001	1255	1448	1135	1260	1351	1311	1211.001	1171.999	1298.001	1238.999	1259.999	1245.001	1425.999	1194.001	1340	475.999	520	28.13989	18.008062	30.269238	35.058132	19.82677	27.727579	31.498871	29.531653	24.635499	29.600229	33.715678	22.798298	19.111323	29.25171	21.17443	27.505056	21.679713	30.83788	25.216616	24.287166	27.26938	32.064435
ENSMUSG00000010797	Wnt2	119	164	202	116	109	144	112	202	102	137	83	114	127	119	156	130	122	97	155	136	116	85	104	94	33	14	1.80888	1.854915	2.523371	1.542975	1.346047	2.245495	1.454086	2.417364	1.324772	2.026284	1.100832	1.397147	1.411171	1.47914	1.818752	1.86022	1.521563	1.288052	2.064808	1.798737	1.507053	1.073369
ENSMUSG00000010830	Kdelr3	272	244	280	262	256	250	278	292	255	287	277	251	193	201	270	211	252	211	232	215	205	209	265	293	30	47	7.140259	4.765979	6.040459	6.018446	5.459538	6.732428	6.233028	6.034699	5.719568	7.330672	6.344609	5.312429	3.703525	4.314601	5.436192	5.214175	5.427661	4.838675	5.337256	4.910768	4.599456	4.557834
ENSMUSG00000010911	Apip	565	569.001	593	629	596	646	732.001	600.001	525	610	725.999	610	608	541	763	611.001	704	651	477	509.001	455	668	572	619	157	161	39.008721	38.774825	24.779573	25.106328	34.758723	30.222314	37.154249	29.960695	29.402261	46.375262	44.086955	32.143091	33.880383	40.273136	27.13675	48.829489	42.027838	25.90783	29.899843	27.045947	22.846895	45.072487
ENSMUSG00000010914	Pdhx	1153	1160.035	1216	1275	1154	1163	1430	1292	1093	1280	1344	1274	1163	1203	1436	1290	1361	1247	1147	1256	1111	1417	1168	1275.999	430	487	21.034553	15.297077	18.218515	18.72645	17.239185	20.262435	22.170595	16.593846	17.182724	21.309433	18.819325	17.306999	15.111171	16.091651	21.142406	21.495812	19.82435	20.559279	18.904037	19.0596	15.758553	21.028909
ENSMUSG00000010936	Vac14	810	768	802	902	864.001	742	971	902	806	848.001	978.001	742.001	829	806.001	961	834	851	806	841.999	899.971	980	955	802	877	255.001	303	8.504137	5.963739	6.90383	8.160209	7.333019	8.007721	8.711769	7.562802	7.298025	8.71043	9.115879	6.20802	6.322064	6.833233	7.978426	8.441255	7.527464	7.409054	7.540134	8.036846	8.732616	8.387288
ENSMUSG00000011096	Akt1s1	1102	1266	1156	1393.001	1244	1268.001	1516	1339	1219.999	1398.999	1381	1293	1410.998	1193	1633	1401.999	1283	1256	1102.999	1156	1117.001	1326	1208	1358.999	209.999	353	27.164897	31.373655	29.634864	30.337616	24.161112	42.524459	34.109114	28.988664	38.196525	43.120057	39.692634	29.318094	28.341551	31.766819	43.178622	44.815071	27.095772	25.897624	40.782109	28.570823	27.739869	33.699829
ENSMUSG00000011114	Tbrg1	1109	1313.001	1261	1324.001	1206.781	1091	1462.999	1273	1271	1286.879	1273	1129.999	1424.006	1209.001	1530	1274	1245	1139	1205.001	1247	1180	1350.999	1224.354	1353.998	283	387	20.327085	17.71762	19.02925	21.242647	18.142272	20.297956	22.679952	18.054097	19.631973	22.918898	20.096555	16.638443	18.841717	17.820166	21.248918	22.262337	18.298993	17.930552	19.298201	19.642922	18.635888	20.220585
ENSMUSG00000011148	Adssl1	767	678	750	971	547	597	703	684	717	800	608	529	655.999	656	995	647	650	617	522.999	569	496	637	548	597	198	185	17.08293	12.206336	12.264877	19.735088	8.850996	12.194167	12.85599	11.77999	13.757594	15.482014	11.981062	10.120476	12.006629	12.270583	17.771371	15.507432	10.600761	12.140763	11.595793	11.267386	9.802517	11.371904
ENSMUSG00000011154	Cfap161	260	262	342	306	217	288	417	430	219	335.001	328	270	300	270	383	348	326	322	237	267	288	348	223	225	117.999	109	7.030571	5.090723	7.493527	7.203764	4.663338	7.752842	9.539244	9.186928	4.979537	9.593894	7.390275	5.896291	5.84899	6.044194	7.854108	9.174238	7.417892	7.598932	5.62071	6.260091	6.656585	7.754197
ENSMUSG00000011158	Brf1	1127.999	1228	1234	1304.029	1148	1114.999	1238	1195.017	1077	1151	1344	992	1095	1161.999	1220.999	1143	1045	1257	1278	1291	1305.999	1203	996.999	1217	357	472	22.800497	17.215854	20.189338	23.644243	19.102601	21.903426	19.895041	16.981016	17.121021	22.669822	21.671097	14.921069	16.615278	17.634024	17.160977	20.831947	14.473424	19.309145	21.59929	24.937978	22.722461	18.150836
ENSMUSG00000011179	Odc1	10352.55	11462.114	11333.651	11546.627	10065.6	11116.131	14401.377	12583.194	11206.629	11002.17	12180.524	11336.029	10204.747	10771.28	13501.376	12115.703	12438.51	12270.268	10528.437	11279.315	8928.424	12295.578	10952.551	10589.129	2561.179	2389.545	224.734765	166.482783	194.47845	204.633943	165.417244	240.630605	247.502016	201.127579	196.040766	213.107733	213.664128	189.472454	147.299614	179.824812	211.595328	242.713526	199.397181	225.950436	190.353572	204.575906	155.424643	202.13069
ENSMUSG00000011254	Thg1l	344	366	365	354	350	346	415	423	363	375.429	410	330.999	388	388	423.759	335	411.999	343	360.999	428	356	349	322	356	116	79	5.399927	4.420922	4.841505	4.992239	5.195378	5.606647	6.045792	5.712285	4.882587	5.680633	6.222559	4.283636	5.130692	4.900553	5.543751	6.80732	5.421003	4.764528	5.245395	6.244499	5.914083	5.530445
ENSMUSG00000011257	Pabpc4	910.314	1030.433	1058.407	1205.116	1162.735	926.842	1132.29	1052.752	1004.044	1078.774	1168.637	1055.857	1041.063	1029.441	1139.528	1029.602	992.653	933.452	949.033	950.519	1014.953	1054.994	996.529	1134.286	336.913	362.475	10.485172	8.536962	10.419204	12.633911	10.897567	11.208367	11.672467	9.175033	9.679778	12.484346	12.17736	10.215481	9.175652	9.775224	9.928445	11.048225	9.129406	9.708178	9.908792	9.818756	10.328248	9.808487
ENSMUSG00000011263	Exoc3l2	267	297	579	573	421	232	223	478	395	421	185	255	418	540	585	505	393	183	618	609	389	282.083	437	359	133.297	176.035	2.655205	2.1324	4.764367	5.24858	3.576818	2.386482	1.947432	3.71588	3.222662	3.974481	1.631291	1.877406	2.983572	4.482878	4.213867	4.392494	3.198918	1.471391	5.053659	5.220428	3.26471	2.195675
ENSMUSG00000011306	Sugp1	1272.999	1285	1404.981	1589	1233	1203	1634	1391	1404	1524.993	1612	1229	1465	1349	1724.253	1517.001	1291	1232.994	1324	1418.997	1425	1429	1305	1376.999	429.999	509.016	15.994682	12.087344	14.54707	17.488371	12.568	15.510816	17.554607	13.748686	15.067262	18.690087	17.725004	12.441492	13.52674	13.871969	16.591165	17.940371	13.312708	13.557284	14.622119	15.608149	15.357682	14.898673
ENSMUSG00000011382	Dhdh	1113.245	1251.984	1106.914	1450.999	1553.982	1090.851	1291.57	1223.861	1096.613	1391.951	1359.001	1065.719	1842.942	1267	1773.599	1268.208	1210.278	1183	1343.069	1129.804	1356.602	1357.463	1105.795	1210	474	485	6.714693	5.808576	5.5187	8.223716	7.626923	6.749393	6.833733	6.008593	5.708772	8.161866	8.249908	5.258793	8.355805	6.404725	8.182204	7.233258	6.210536	6.362277	7.522667	6.705897	7.110731	6.818295
ENSMUSG00000011427	Zfp790	614	502	583	747	694	505	620	583.001	643	650	710	502	522	647	781	716.999	644	573	681	681	605	692.001	746	575	403.999	386	7.937995	3.652313	4.678674	8.845068	5.925039	7.667377	9.486172	6.099771	6.212211	9.592921	6.057685	4.783857	4.267011	6.16127	5.853375	7.557817	6.584877	6.33851	6.965854	5.793964	6.320263	6.905228
ENSMUSG00000011658	Fuz	1979.999	1891	2009.999	2487	2014.001	1985.999	2446	2151.998	2062.999	2334.001	2440	1873	2096	1950	2664.999	2210.001	1914	2112	1980	1916	1838.999	2066.999	1895	2088	273.001	313.001	54.813133	41.781802	47.795854	61.511278	45.991539	52.453264	55.81072	52.719352	52.851477	57.18822	61.245766	43.413487	45.915451	48.047115	59.588797	59.996997	47.472091	54.268326	44.759777	47.085351	46.415781	53.933794
ENSMUSG00000011752	Pgam1	13380.469	14371.918	13929.619	15944.275	14441.37	14723.962	18509.879	16267.636	14538.536	15521.286	17132.701	15015.286	14651.799	14527.683	18063.613	16199.802	16523.554	16022.483	14184.692	14521.186	12556.677	17226.298	14653.095	14426.616	2946.317	3172.799	267.495573	213.779676	229.001133	279.077215	234.769154	301.869183	316.37685	256.247572	248.733237	302.943693	299.203067	242.321271	214.328151	238.163313	277.17996	304.852537	271.012882	283.614382	251.826307	252.912582	214.720109	286.986361
ENSMUSG00000011831	Evi5	4032.736	4527.983	4589.996	4496	4574.976	3592.761	4778.973	4916.365	4515.986	4127.782	4607	3663.994	4056.695	4474.971	5043.66	4156.902	4668	4786.975	4817.988	4670.6	4627.962	4557.988	4177.858	4517.695	1989.671	1737.998	39.090746	26.241996	30.079289	35.430494	27.988683	30.128257	37.417386	30.593574	31.052622	32.515466	32.533086	20.177065	21.331199	35.38475	41.082454	31.419801	34.441165	41.855883	32.757845	34.533828	34.612533	29.482284
ENSMUSG00000011832	Evi5l	1063.001	1091	1141	1182.999	1058	1040	1225	1250.001	1124.999	1152.001	1347.999	1064.999	1037	1082	1210.001	1090.001	1068	1005	1084.999	991.999	1758.998	1136.001	982	1138.001	398.001	526	13.695403	7.673984	10.091761	12.925413	8.228675	10.387159	10.083698	11.180486	12.335092	11.070678	13.002086	8.5417	7.686262	8.736124	9.369828	13.27827	10.942527	9.646874	10.849563	9.232942	17.728452	11.607374
ENSMUSG00000011837	Snapc2	649	723	673.98	722.99	655	746	908	795	647	720.999	825	751	699.985	675.001	896.001	739.999	682.001	672	582.021	604	537	750	620.983	708	116	141	15.750642	12.973627	13.267603	15.503101	12.91797	18.790579	20.924163	15.793549	14.060576	16.782678	17.292547	15.007366	14.771876	13.309665	16.684751	17.194443	13.689044	14.526662	12.308736	13.10292	11.254762	17.951792
ENSMUSG00000011877	Git1	3333.005	4076.999	3062	3458.001	3452	3411.999	4190	3636	3325	3399	4020.001	3440	3075	3022	3913	3677	3417	3480.001	3360.999	3309.001	3216.001	3597.001	3300	3514.001	1057	1525	33.57444	28.992619	24.884318	30.207863	27.353076	34.772586	34.687348	27.787351	27.587699	32.348871	34.511127	27.043197	22.738581	24.605666	28.786445	33.842622	26.636801	29.988294	29.317777	28.041746	27.914506	29.122077
ENSMUSG00000011884	Gltp	617	713	596	700	698	637	780	685	579	696	719	630	620	655	743	598	691	629	590	588	638	600	604	715	126	182	12.436857	10.693805	9.87276	12.347003	11.430145	13.171996	13.531865	10.870357	9.971994	13.650594	12.645454	10.238595	9.135453	10.893545	11.486831	11.347097	11.428011	11.075798	10.422274	10.312613	11.084097	10.047174
ENSMUSG00000011958	Bnip2	1542	1986.999	1905.999	2000.001	1897	1684	1909.999	1876.001	1716.002	1649	1914	1718.998	1816	1796.001	2081	1851	1968	1938.999	1865	1927.001	1781.999	1671.999	1846.999	1829	673	684.001	29.316146	28.42701	25.989499	34.305202	28.476923	32.52077	30.788977	26.230897	25.442355	29.349637	32.471878	22.311454	22.165484	28.287229	29.23362	29.27914	30.848105	34.033156	31.42874	31.504177	27.568731	24.322258
ENSMUSG00000011960	Ccnt1	1987.636	1501.802	1805	2236.01	2283	1729	2065	1690	1659	1758	1748	1700.999	1624	1862.001	1999	1943	1991.999	1865.001	2275.999	1906.001	2269.001	2063	2172.342	1596.001	657	794	15.933636	6.720938	7.963781	9.610239	11.040539	11.223214	9.256098	7.582731	10.600392	10.578255	8.225414	9.032777	9.863045	9.791857	9.461308	10.252274	9.537792	8.895418	12.794077	9.875293	14.786603	9.343331
ENSMUSG00000012017	Scarf2	179	420	286.999	312.999	213	187	232	321	264	329	208	154	252.001	234	327	333	206	181	303	312	240	242	246	184	65	142.014	1.776987	3.182542	2.381216	2.800271	1.698006	2.026726	2.033712	2.51611	2.308509	3.162841	1.788611	1.220972	1.819225	2.158283	2.488614	3.084948	1.720634	1.598537	2.721687	2.833645	2.116567	2.082563
ENSMUSG00000012076	Brms1l	980.711	1017.184	848.781	1034.219	1023	1000.608	1182	987.687	839.5	1006.54	1077	1005.513	908.554	1024.853	1178.502	1036	1037.336	983.649	1048.288	989.402	1285.496	1082.406	993.442	973.444	531.862	517.002	14.070607	10.585012	10.408605	13.385771	11.698443	14.15577	13.798871	11.297152	9.678873	14.882845	13.128543	11.556561	10.396185	12.756438	12.113229	14.405021	11.834917	12.499476	13.911158	13.36082	16.291993	13.784854
[truncated: 12,080 more rows]
[truncated: 72 more columns]
